# Supplementary material for: Identifying policy-relevant traffic crash risk factors in Cheongju, South Korea using logistic regression and explainable machine learning
Source: PLoS One. 2026 Jun 22;21(6):e0350616. doi: 10.1371/journal.pone.0350616 (PMC13286193; doi:10.1371/journal.pone.0350616)
Supplement: S1 Data — Police-reported traffic crash records sourced from the Traffic Accident Analysis System (TAAS) operated by the Korea Road Traffic Authority. (CSV) [file pone.0350616.s012.csv]

year	week	weekday	severity	fatalities	serious_injuries	minor_injuries	injuries	count	violation	weather_condition	road_type	perpetrator_car	perpetrator_gender	perpetrator_age	season
2019	Tuesday	Weekday	Minor	0	0	1	0	1	Failure_to_drive_safely	Clear	Single_Road	Car	Male	21	Winter
2019	Tuesday	Weekday	Serious	0	1	0	0	1	Violation_of_traffic_signals	Clear	Crossroads	Car	Male	51	Winter
2019	Tuesday	Weekday	Minor	0	0	1	0	1	Crossing_center_line	Clear	Single_Road	Car	Male	65	Winter
2019	Tuesday	Weekday	Serious	0	1	0	0	1	Failure_to_drive_safely	Clear	Single_Road	Car	Male	51	Winter
2019	Tuesday	Weekday	Serious	0	1	0	0	1	Violation_of_pedestrian_protection_duty	Clear	Crossroads	Car	Male	41	Winter
2019	Tuesday	Weekday	Minor	0	0	1	1	2	Failure_to_drive_safely	Cloudy	Crossroads	Car	Male	65	Winter
2019	Tuesday	Weekday	Minor	0	0	1	0	1	Failure_to_secure_safe_distance	Clear	Single_Road	Car	Male	21	Winter
2019	Tuesday	Weekday	Injury	0	0	0	1	1	Failure_to_drive_safely	Clear	Crossroads	Bicycle	Male	61	Winter
2019	Tuesday	Weekday	Serious	0	1	0	0	1	Failure_to_drive_safely	Clear	Single_Road	Car	Female	31	Winter
2019	Wednesday	Weekday	Minor	0	0	2	0	2	Failure_to_secure_safe_distance	Clear	Single_Road	Van	Male	41	Winter
2019	Wednesday	Weekday	Minor	0	0	1	0	1	Failure_to_drive_safely	Clear	Single_Road	Van	Male	41	Winter
2019	Wednesday	Weekday	Minor	0	0	1	0	1	Failure_to_secure_safe_distance	Clear	Single_Road	Two-wheeled	Male	31	Winter
2019	Wednesday	Weekday	Minor	0	0	1	0	1	Violation_of_traffic_signals	Clear	Crossroads	Car	Male	21	Winter
2019	Wednesday	Weekday	Minor	0	0	1	0	1	Violation_of_traffic_signals	Clear	Crossroads	Car	Female	51	Winter
2019	Wednesday	Weekday	Minor	0	0	3	0	3	Violation_of_intersection_driving_method	Clear	Crossroads	Car	Male	21	Winter
2019	Thursday	Weekday	Minor	0	0	3	0	3	Violation_of_traffic_signals	Clear	Crossroads	Car	Male	65	Winter
2019	Thursday	Weekday	Serious	0	3	0	0	3	Violation_of_intersection_driving_method	Clear	Crossroads	Van	Male	65	Winter
2019	Thursday	Weekday	Minor	0	0	1	0	1	Failure_to_secure_safe_distance	Clear	Crossroads	Car	Male	20	Winter
2019	Thursday	Weekday	Minor	0	0	1	0	1	Failure_to_drive_safely	Clear	Single_Road	Car	Male	21	Winter
2019	Thursday	Weekday	Minor	0	0	1	0	1	Failure_to_drive_safely	Clear	Single_Road	Car	Male	51	Winter
2019	Thursday	Weekday	Minor	0	0	3	0	3	Violation_of_traffic_signals	Clear	Crossroads	Two-wheeled	Male	20	Winter
2019	Thursday	Weekday	Serious	0	2	1	0	3	Violation_of_traffic_signals	Clear	Crossroads	Car	Female	41	Winter
2019	Thursday	Weekday	Minor	0	0	1	0	1	Violation_of_traffic_signals	Clear	Crossroads	Car	Male	65	Winter
2019	Thursday	Weekday	Minor	0	0	3	0	3	Failure_to_drive_safely	Clear	Crossroads	Cargo	Male	31	Winter
2019	Thursday	Weekday	Minor	0	0	2	0	2	Crossing_center_line	Clear	Single_Road	Cargo	Male	65	Winter
2019	Thursday	Weekday	Injury	0	0	0	1	1	Failure_to_drive_safely	Clear	Single_Road	Car	Female	41	Winter
2019	Thursday	Weekday	Minor	0	0	1	0	1	Violation_of_pedestrian_protection_duty	Cloudy	Crossroads	Car	Male	65	Winter
2019	Thursday	Weekday	Minor	0	0	1	0	1	Failure_to_drive_safely	Clear	Crossroads	Car	Male	61	Winter
2019	Thursday	Weekday	Minor	0	0	1	0	1	Failure_to_drive_safely	Clear	Single_Road	Car	Female	51	Winter
2019	Thursday	Weekday	Minor	0	0	1	0	1	Failure_to_drive_safely	Clear	Single_Road	Car	Male	31	Winter
2019	Thursday	Weekday	Serious	0	1	1	0	2	Violation_of_traffic_signals	Clear	Crossroads	Car	Male	31	Winter
2019	Friday	Weekday	Minor	0	0	1	0	1	Violation_of_traffic_signals	Clear	Crossroads	Car	Female	20	Winter
2019	Friday	Weekday	Injury	0	0	0	1	1	Failure_to_drive_safely	Clear	Crossroads	Two-wheeled	Male	21	Winter
2019	Friday	Weekday	Serious	0	1	0	0	1	Failure_to_drive_safely	Clear	Single_Road	Car	Male	51	Winter
2019	Friday	Weekday	Minor	0	0	1	0	1	Obstruction_of_straight_right_turn	Clear	Crossroads	Car	Male	51	Winter
2019	Friday	Weekday	Minor	0	0	4	1	5	Failure_to_drive_safely	Clear	Crossroads	Car	Female	61	Winter
2019	Friday	Weekday	Minor	0	0	2	0	2	Failure_to_drive_safely	Clear	Single_Road	Cargo	Male	61	Winter
2019	Friday	Weekday	Minor	0	0	2	0	2	Failure_to_secure_safe_distance	Clear	Single_Road	Car	Male	51	Winter
2019	Friday	Weekday	Serious	0	2	3	0	5	Failure_to_secure_safe_distance	Clear	Single_Road	Car	Female	41	Winter
2019	Friday	Weekday	Minor	0	0	4	0	4	Violation_of_intersection_driving_method	Clear	Crossroads	Car	Male	41	Winter
2019	Friday	Weekday	Minor	0	0	1	0	1	Failure_to_drive_safely	Clear	Single_Road	Car	Male	61	Winter
2019	Friday	Weekday	Minor	0	0	2	0	2	Violation_of_intersection_driving_method	Clear	Crossroads	Car	Male	65	Winter
2019	Friday	Weekday	Minor	0	0	1	0	1	Violation_of_intersection_driving_method	Clear	Crossroads	Car	Male	41	Winter
2019	Saturday	Weekend	Minor	0	0	2	0	2	Failure_to_drive_safely	Clear	Single_Road	Car	Female	41	Winter
2019	Saturday	Weekend	Minor	0	0	4	0	4	Violation_of_intersection_driving_method	Clear	Crossroads	Car	Male	65	Winter
2019	Saturday	Weekend	Serious	0	1	0	0	1	Crossing_center_line	Clear	Single_Road	Car	Male	31	Winter
2019	Saturday	Weekend	Minor	0	0	1	0	1	Failure_to_drive_safely	Clear	Crossroads	Car	Male	41	Winter
2019	Saturday	Weekend	Minor	0	0	1	0	1	Failure_to_drive_safely	Clear	Crossroads	Car	Male	41	Winter
2019	Saturday	Weekend	Minor	0	0	1	0	1	Failure_to_drive_safely	Clear	Crossroads	Car	Female	21	Winter
2019	Saturday	Weekend	Minor	0	0	2	0	2	Failure_to_drive_safely	Clear	Single_Road	Car	Male	51	Winter
2019	Saturday	Weekend	Serious	0	3	0	0	3	Failure_to_drive_safely	Clear	Crossroads	Car	Male	21	Winter
2019	Saturday	Weekend	Minor	0	0	1	0	1	Failure_to_drive_safely	Clear	Crossroads	Car	Male	21	Winter
2019	Saturday	Weekend	Serious	0	1	0	0	1	Failure_to_drive_safely	Clear	Crossroads	Car	Female	21	Winter
2019	Sunday	Weekend	Minor	0	0	5	0	5	Failure_to_drive_safely	Clear	Single_Road	Car	Female	31	Winter
2019	Sunday	Weekend	Minor	0	0	2	0	2	Failure_to_drive_safely	Clear	Crossroads	Cargo	Male	41	Winter
2019	Sunday	Weekend	Minor	0	0	6	0	6	Failure_to_drive_safely	Clear	Crossroads	Car	Male	51	Winter
2019	Sunday	Weekend	Minor	0	0	1	0	1	Violation_of_intersection_driving_method	Clear	Crossroads	Car	Male	51	Winter
2019	Sunday	Weekend	Minor	0	0	2	0	2	Failure_to_drive_safely	Clear	Crossroads	Car	Male	51	Winter
2019	Sunday	Weekend	Serious	0	1	0	0	1	Violation_of_intersection_driving_method	Clear	Crossroads	Car	Male	31	Winter
2019	Monday	Weekday	Minor	0	0	1	0	1	Crossing_center_line	Clear	Single_Road	Car	Male	65	Winter
2019	Monday	Weekday	Serious	0	1	0	0	1	Violation_of_pedestrian_protection_duty	Clear	Crossroads	Car	Female	31	Winter
2019	Monday	Weekday	Serious	0	1	0	0	1	Failure_to_drive_safely	Clear	Crossroads	Two-wheeled	Male	65	Winter
2019	Monday	Weekday	Minor	0	0	1	0	1	Failure_to_drive_safely	Clear	Crossroads	Car	Male	41	Winter
2019	Monday	Weekday	Serious	0	1	1	0	2	Violation_of_traffic_signals	Clear	Crossroads	Two-wheeled	Male	21	Winter
2019	Monday	Weekday	Minor	0	0	3	0	3	Failure_to_secure_safe_distance	Clear	Single_Road	Car	Female	51	Winter
2019	Tuesday	Weekday	Minor	0	0	1	0	1	Failure_to_secure_safe_distance	Clear	Single_Road	Car	Male	61	Winter
2019	Tuesday	Weekday	Serious	0	1	0	1	2	Obstruction_of_straight_right_turn	Clear	Crossroads	Car	Female	21	Winter
2019	Tuesday	Weekday	Minor	0	0	1	0	1	Failure_to_drive_safely	Clear	Single_Road	Cargo	Male	31	Winter
2019	Tuesday	Weekday	Serious	0	1	0	0	1	Failure_to_drive_safely	Clear	Single_Road	Car	Male	31	Winter
2019	Tuesday	Weekday	Minor	0	0	1	0	1	Violation_of_traffic_signals	Clear	Crossroads	Cargo	Male	51	Winter
2019	Tuesday	Weekday	Minor	0	0	3	0	3	Failure_to_drive_safely	Clear	Single_Road	Car	Female	31	Winter
2019	Tuesday	Weekday	Minor	0	0	1	0	1	Failure_to_drive_safely	Clear	Crossroads	Car	Male	61	Winter
2019	Tuesday	Weekday	Injury	0	0	0	1	1	Violation_of_intersection_driving_method	Clear	Crossroads	Car	Female	51	Winter
2019	Tuesday	Weekday	Minor	0	0	1	0	1	Violation_of_intersection_driving_method	Clear	Crossroads	Agricultural_Machinery	Male	65	Winter
2019	Tuesday	Weekday	Serious	0	1	0	0	1	Failure_to_drive_safely	Clear	Single_Road	Car	Male	41	Winter
2019	Tuesday	Weekday	Serious	0	1	0	0	1	Failure_to_drive_safely	Clear	Crossroads	Car	Female	51	Winter
2019	Tuesday	Weekday	Minor	0	0	1	0	1	Failure_to_drive_safely	Clear	Crossroads	Car	Male	51	Winter
2019	Wednesday	Weekday	Minor	0	0	1	0	1	Violation_of_intersection_driving_method	Clear	Crossroads	Car	Male	61	Winter
2019	Wednesday	Weekday	Serious	0	1	0	0	1	Failure_to_drive_safely	Clear	Crossroads	Car	Male	51	Winter
2019	Wednesday	Weekday	Minor	0	0	2	1	3	Violation_of_intersection_driving_method	Clear	Crossroads	Car	Female	41	Winter
2019	Wednesday	Weekday	Minor	0	0	1	0	1	Violation_of_traffic_signals	Clear	Crossroads	Car	Female	31	Winter
2019	Wednesday	Weekday	Serious	0	2	1	0	3	Failure_to_secure_safe_distance	Clear	Crossroads	Cargo	Male	41	Winter
2019	Wednesday	Weekday	Minor	0	0	1	0	1	Failure_to_drive_safely	Clear	Crossroads	Car	Male	21	Winter
2019	Wednesday	Weekday	Minor	0	0	1	0	1	Failure_to_drive_safely	Clear	Crossroads	Car	Male	41	Winter
2019	Wednesday	Weekday	Serious	0	1	0	0	1	Failure_to_drive_safely	Clear	Single_Road	Car	Female	51	Winter
2019	Wednesday	Weekday	Minor	0	0	4	0	4	Violation_of_traffic_signals	Clear	Crossroads	Car	Female	41	Winter
2019	Wednesday	Weekday	Serious	0	1	1	0	2	Failure_to_drive_safely	Clear	Crossroads	Car	Male	51	Winter
2019	Wednesday	Weekday	Minor	0	0	3	0	3	Failure_to_drive_safely	Clear	Single_Road	Car	Male	31	Winter
2019	Thursday	Weekday	Minor	0	0	3	0	3	Violation_of_traffic_signals	Clear	Crossroads	Car	Male	65	Winter
2019	Thursday	Weekday	Minor	0	0	1	0	1	Failure_to_drive_safely	Clear	Crossroads	Car	Male	65	Winter
2019	Thursday	Weekday	Minor	0	0	2	0	2	Failure_to_drive_safely	Clear	Crossroads	Cargo	Male	21	Winter
2019	Thursday	Weekday	Minor	0	0	1	0	1	Failure_to_drive_safely	Clear	Crossroads	Car	Male	21	Winter
2019	Thursday	Weekday	Minor	0	0	1	0	1	Failure_to_drive_safely	Clear	Crossroads	Car	Male	61	Winter
2019	Thursday	Weekday	Serious	0	1	0	0	1	Failure_to_drive_safely	Clear	Single_Road	Car	Male	65	Winter
2019	Thursday	Weekday	Minor	0	0	2	0	2	Failure_to_secure_safe_distance	Clear	Single_Road	Car	Female	41	Winter
2019	Thursday	Weekday	Serious	0	1	0	0	1	Violation_of_pedestrian_protection_duty	Clear	Crossroads	Car	Female	31	Winter
2019	Friday	Weekday	Minor	0	0	5	0	5	Failure_to_drive_safely	Clear	Single_Road	Car	Male	51	Winter
2019	Friday	Weekday	Serious	0	1	0	0	1	Failure_to_drive_safely	Clear	Crossroads	Car	Male	51	Winter
2019	Friday	Weekday	Minor	0	0	1	0	1	Crossing_center_line	Clear	Single_Road	Car	Female	61	Winter
2019	Friday	Weekday	Minor	0	0	3	0	3	Failure_to_drive_safely	Clear	Single_Road	Car	Male	41	Winter
2019	Friday	Weekday	Minor	0	0	1	0	1	Obstruction_of_straight_right_turn	Clear	Crossroads	Cargo	Male	65	Winter
2019	Friday	Weekday	Minor	0	0	1	0	1	Failure_to_drive_safely	Clear	Crossroads	Cargo	Male	31	Winter
2019	Friday	Weekday	Minor	0	0	2	0	2	Failure_to_drive_safely	Clear	Single_Road	Car	Male	41	Winter
2019	Friday	Weekday	Minor	0	0	2	0	2	Failure_to_drive_safely	Clear	Crossroads	Van	Male	31	Winter
2019	Friday	Weekday	Minor	0	0	1	0	1	Failure_to_drive_safely	Clear	Single_Road	Cargo	Male	41	Winter
2019	Friday	Weekday	Minor	0	0	1	0	1	Violation_of_pedestrian_protection_duty	Clear	Crossroads	Car	Male	41	Winter
2019	Friday	Weekday	Minor	0	0	1	0	1	Failure_to_drive_safely	Clear	Crossroads	Car	Male	51	Winter
2019	Friday	Weekday	Serious	0	1	0	0	1	Violation_of_intersection_driving_method	Clear	Crossroads	Car	Male	31	Winter
2019	Friday	Weekday	Minor	0	0	1	0	1	Failure_to_drive_safely	Clear	Single_Road	Car	Male	31	Winter
2019	Friday	Weekday	Minor	0	0	2	0	2	Failure_to_drive_safely	Clear	Single_Road	Car	Female	51	Winter
2019	Saturday	Weekend	Minor	0	0	1	0	1	Failure_to_drive_safely	Clear	Single_Road	Car	Male	31	Winter
2019	Saturday	Weekend	Minor	0	0	2	0	2	Violation_of_traffic_signals	Clear	Crossroads	Cargo	Male	61	Winter
2019	Saturday	Weekend	Minor	0	0	1	0	1	Failure_to_drive_safely	Clear	Crossroads	Car	Female	31	Winter
2019	Saturday	Weekend	Serious	0	1	2	0	3	Violation_of_traffic_signals	Clear	Crossroads	Car	Male	41	Winter
2019	Saturday	Weekend	Serious	0	1	0	0	1	Failure_to_drive_safely	Clear	Single_Road	Car	Male	61	Winter
2019	Saturday	Weekend	Minor	0	0	1	0	1	Failure_to_drive_safely	Clear	Crossroads	Car	Male	51	Winter
2019	Saturday	Weekend	Minor	0	0	1	0	1	Violation_of_pedestrian_protection_duty	Clear	Crossroads	Van	Male	51	Winter
2019	Saturday	Weekend	Serious	0	1	0	0	1	Failure_to_drive_safely	Clear	Crossroads	Car	Male	51	Winter
2019	Sunday	Weekend	Minor	0	0	5	0	5	Crossing_center_line	Clear	Single_Road	Car	Female	41	Winter
2019	Sunday	Weekend	Serious	0	1	1	0	2	Failure_to_drive_safely	Clear	Crossroads	Car	Male	41	Winter
2019	Sunday	Weekend	Serious	0	1	0	0	1	Failure_to_drive_safely	Clear	Single_Road	Car	Male	41	Winter
2019	Sunday	Weekend	Minor	0	0	2	0	2	Failure_to_drive_safely	Clear	Single_Road	Car	Male	41	Winter
2019	Sunday	Weekend	Minor	0	0	2	0	2	Failure_to_drive_safely	Clear	Single_Road	Car	Male	51	Winter
2019	Sunday	Weekend	Minor	0	0	1	0	1	Violation_of_traffic_signals	Clear	Crossroads	Car	Male	41	Winter
2019	Sunday	Weekend	Serious	0	1	0	0	1	Crossing_center_line	Clear	Crossroads	Car	Male	51	Winter
2019	Sunday	Weekend	Minor	0	0	2	0	2	Violation_of_intersection_driving_method	Clear	Crossroads	Car	Male	51	Winter
2019	Monday	Weekday	Minor	0	0	4	0	4	Failure_to_drive_safely	Clear	Single_Road	Cargo	Male	65	Winter
2019	Monday	Weekday	Minor	0	0	1	0	1	Failure_to_drive_safely	Clear	Single_Road	Bicycle	Male	65	Winter
2019	Monday	Weekday	Minor	0	0	1	0	1	Violation_of_intersection_driving_method	Clear	Crossroads	Car	Female	41	Winter
2019	Monday	Weekday	Minor	0	0	2	0	2	Violation_of_traffic_signals	Clear	Crossroads	Car	Male	65	Winter
2019	Monday	Weekday	Minor	0	0	1	1	2	Violation_of_intersection_driving_method	Clear	Crossroads	Car	Male	31	Winter
2019	Monday	Weekday	Minor	0	0	1	0	1	Violation_of_intersection_driving_method	Clear	Crossroads	Car	Male	51	Winter
2019	Monday	Weekday	Minor	0	0	1	0	1	Crossing_center_line	Clear	Single_Road	Car	Female	65	Winter
2019	Monday	Weekday	Minor	0	0	1	0	1	Failure_to_drive_safely	Clear	Crossroads	Car	Male	20	Winter
2019	Tuesday	Weekday	Serious	0	1	0	0	1	Failure_to_drive_safely	Clear	Crossroads	Cargo	Male	51	Winter
2019	Tuesday	Weekday	Minor	0	0	2	0	2	Failure_to_drive_safely	Clear	Crossroads	Car	Male	65	Winter
2019	Tuesday	Weekday	Minor	0	0	1	0	1	Failure_to_drive_safely	Clear	Single_Road	Car	Female	31	Winter
2019	Tuesday	Weekday	Minor	0	0	2	0	2	Obstruction_of_straight_right_turn	Clear	Crossroads	Car	Male	51	Winter
2019	Tuesday	Weekday	Minor	0	0	2	0	2	Failure_to_secure_safe_distance	Clear	Crossroads	Cargo	Male	61	Winter
2019	Tuesday	Weekday	Minor	0	0	1	0	1	Violation_of_intersection_driving_method	Clear	Crossroads	Car	Male	51	Winter
2019	Tuesday	Weekday	Serious	0	1	0	0	1	Failure_to_drive_safely	Clear	Crossroads	Car	Male	61	Winter
2019	Tuesday	Weekday	Minor	0	0	1	0	1	Violation_of_intersection_driving_method	Snow	Crossroads	Motorcycle	Male	21	Winter
2019	Wednesday	Weekday	Minor	0	0	1	0	1	Failure_to_drive_safely	Clear	Single_Road	Car	Male	31	Winter
2019	Wednesday	Weekday	Serious	0	2	0	0	2	Violation_of_traffic_signals	Clear	Crossroads	Car	Male	31	Winter
2019	Wednesday	Weekday	Minor	0	0	3	0	3	Failure_to_drive_safely	Clear	Crossroads	Car	Female	20	Winter
2019	Wednesday	Weekday	Minor	0	0	1	0	1	Failure_to_drive_safely	Clear	Single_Road	Car	Female	31	Winter
2019	Wednesday	Weekday	Serious	0	1	0	0	1	Failure_to_drive_safely	Clear	Single_Road	Van	Female	21	Winter
2019	Wednesday	Weekday	Serious	0	1	0	0	1	Violation_of_traffic_signals	Clear	Crossroads	Two-wheeled	Male	65	Winter
2019	Wednesday	Weekday	Serious	0	1	1	0	2	Failure_to_secure_safe_distance	Clear	Single_Road	Car	Male	21	Winter
2019	Wednesday	Weekday	Serious	0	1	0	0	1	Failure_to_secure_safe_distance	Clear	Single_Road	Car	Male	31	Winter
2019	Wednesday	Weekday	Minor	0	0	2	0	2	Failure_to_secure_safe_distance	Clear	Crossroads	Car	Male	61	Winter
2019	Wednesday	Weekday	Minor	0	0	1	0	1	Failure_to_drive_safely	Clear	Crossroads	Car	Male	21	Winter
2019	Wednesday	Weekday	Minor	0	0	1	0	1	Illegal_U-turn	Clear	Single_Road	Cargo	Male	51	Winter
2019	Wednesday	Weekday	Minor	0	0	1	0	1	Failure_to_drive_safely	Clear	Single_Road	Cargo	Male	21	Winter
2019	Wednesday	Weekday	Minor	0	0	1	1	2	Violation_of_intersection_driving_method	Clear	Crossroads	Two-wheeled	Male	21	Winter
2019	Wednesday	Weekday	Serious	0	1	0	0	1	Failure_to_drive_safely	Clear	Crossroads	Van	Male	51	Winter
2019	Wednesday	Weekday	Minor	0	0	2	0	2	Violation_of_traffic_signals	Clear	Crossroads	Car	Female	21	Winter
2019	Thursday	Weekday	Minor	0	0	2	0	2	Failure_to_drive_safely	Clear	Crossroads	Car	Male	31	Winter
2019	Thursday	Weekday	Minor	0	0	3	0	3	Failure_to_drive_safely	Clear	Single_Road	Car	Female	41	Winter
2019	Thursday	Weekday	Minor	0	0	2	0	2	Failure_to_secure_safe_distance	Clear	Single_Road	Cargo	Male	31	Winter
2019	Thursday	Weekday	Serious	0	1	0	0	1	Obstruction_of_straight_right_turn	Clear	Crossroads	Two-wheeled	Male	21	Winter
2019	Thursday	Weekday	Minor	0	0	1	0	1	Failure_to_drive_safely	Clear	Crossroads	Cargo	Male	41	Winter
2019	Thursday	Weekday	Minor	0	0	1	0	1	Violation_of_traffic_signals	Clear	Crossroads	Car	Female	31	Winter
2019	Thursday	Weekday	Minor	0	0	1	0	1	Failure_to_drive_safely	Clear	Single_Road	Cargo	Male	41	Winter
2019	Thursday	Weekday	Minor	0	0	2	1	3	Violation_of_intersection_driving_method	Clear	Crossroads	Car	Female	41	Winter
2019	Thursday	Weekday	Minor	0	0	1	0	1	Violation_of_pedestrian_protection_duty	Clear	Crossroads	Car	Male	61	Winter
2019	Thursday	Weekday	Minor	0	0	1	0	1	Failure_to_drive_safely	Clear	Crossroads	Cargo	Female	41	Winter
2019	Thursday	Weekday	Minor	0	0	1	0	1	Failure_to_drive_safely	Clear	Single_Road	Car	Female	21	Winter
2019	Friday	Weekday	Minor	0	0	2	0	2	Failure_to_drive_safely	Clear	Single_Road	Cargo	Male	51	Winter
2019	Friday	Weekday	Minor	0	0	1	0	1	Failure_to_drive_safely	Clear	Crossroads	Car	Female	31	Winter
2019	Friday	Weekday	Minor	0	0	1	0	1	Crossing_center_line	Clear	Single_Road	Car	Female	31	Winter
2019	Friday	Weekday	Minor	0	0	1	0	1	Failure_to_drive_safely	Clear	Single_Road	Car	Female	51	Winter
2019	Friday	Weekday	Minor	0	0	1	0	1	Failure_to_drive_safely	Clear	Crossroads	Car	Male	65	Winter
2019	Friday	Weekday	Minor	0	0	3	0	3	Failure_to_drive_safely	Clear	Crossroads	Car	Male	65	Winter
2019	Friday	Weekday	Minor	0	0	2	0	2	Failure_to_drive_safely	Clear	Crossroads	Car	Female	41	Winter
2019	Friday	Weekday	Minor	0	0	2	0	2	Failure_to_drive_safely	Clear	Single_Road	Van	Male	51	Winter
2019	Friday	Weekday	Minor	0	0	1	0	1	Failure_to_drive_safely	Clear	Crossroads	Car	Female	51	Winter
2019	Friday	Weekday	Minor	0	0	2	0	2	Violation_of_intersection_driving_method	Clear	Crossroads	Van	Male	65	Winter
2019	Friday	Weekday	Minor	0	0	1	0	1	Failure_to_drive_safely	Clear	Single_Road	Car	Male	21	Winter
2019	Friday	Weekday	Minor	0	0	1	0	1	Failure_to_drive_safely	Clear	Crossroads	Car	Male	21	Winter
2019	Friday	Weekday	Injury	0	0	0	1	1	Failure_to_drive_safely	Clear	Single_Road	Car	Female	41	Winter
2019	Saturday	Weekend	Serious	0	1	4	0	5	Failure_to_drive_safely	Clear	Crossroads	Cargo	Male	65	Winter
2019	Saturday	Weekend	Serious	0	1	2	0	3	Failure_to_drive_safely	Clear	Single_Road	Cargo	Male	51	Winter
2019	Saturday	Weekend	Minor	0	0	2	0	2	Failure_to_drive_safely	Clear	Crossroads	Car	Male	65	Winter
2019	Saturday	Weekend	Minor	0	0	1	0	1	Failure_to_drive_safely	Clear	Crossroads	Car	Male	21	Winter
2019	Saturday	Weekend	Minor	0	0	1	0	1	Failure_to_secure_safe_distance	Clear	Single_Road	Car	Male	21	Winter
2019	Saturday	Weekend	Minor	0	0	1	0	1	Failure_to_drive_safely	Clear	Crossroads	Cargo	Male	51	Winter
2019	Saturday	Weekend	Minor	0	0	1	0	1	Violation_of_traffic_signals	Clear	Crossroads	Car	Male	41	Winter
2019	Saturday	Weekend	Injury	0	0	0	1	1	Failure_to_drive_safely	Clear	Single_Road	Car	Female	41	Winter
2019	Saturday	Weekend	Serious	0	1	0	0	1	Failure_to_secure_safe_distance	Clear	Crossroads	Car	Male	65	Winter
2019	Saturday	Weekend	Serious	0	1	0	0	1	Failure_to_drive_safely	Clear	Crossroads	Car	Male	31	Winter
2019	Saturday	Weekend	Minor	0	0	1	0	1	Failure_to_drive_safely	Clear	Single_Road	Car	Male	51	Winter
2019	Saturday	Weekend	Serious	0	1	0	0	1	Failure_to_drive_safely	Clear	Crossroads	Car	Male	51	Winter
2019	Sunday	Weekend	Minor	0	0	1	0	1	Failure_to_drive_safely	Clear	Crossroads	Car	Male	51	Winter
2019	Sunday	Weekend	Minor	0	0	2	0	2	Failure_to_drive_safely	Clear	Single_Road	Car	Female	51	Winter
2019	Sunday	Weekend	Minor	0	0	2	0	2	Failure_to_drive_safely	Clear	Crossroads	Van	Male	41	Winter
2019	Sunday	Weekend	Minor	0	0	3	0	3	Failure_to_drive_safely	Clear	Single_Road	Car	Female	41	Winter
2019	Sunday	Weekend	Serious	0	1	0	0	1	Violation_of_intersection_driving_method	Clear	Crossroads	Car	Male	21	Winter
2019	Sunday	Weekend	Serious	0	1	0	0	1	Violation_of_traffic_signals	Clear	Crossroads	Car	Female	41	Winter
2019	Sunday	Weekend	Serious	0	1	0	0	1	Violation_of_intersection_driving_method	Clear	Crossroads	Car	Male	51	Winter
2019	Sunday	Weekend	Serious	0	1	0	0	1	Violation_of_pedestrian_protection_duty	Clear	Crossroads	Car	Male	21	Winter
2019	Sunday	Weekend	Minor	0	0	2	0	2	Violation_of_traffic_signals	Clear	Crossroads	Cargo	Male	41	Winter
2019	Sunday	Weekend	Minor	0	0	1	0	1	Failure_to_drive_safely	Clear	Crossroads	Car	Male	41	Winter
2019	Monday	Weekday	Serious	0	2	0	0	2	Crossing_center_line	Clear	Single_Road	Car	Male	31	Winter
2019	Monday	Weekday	Minor	0	0	1	0	1	Failure_to_drive_safely	Clear	Crossroads	Car	Female	41	Winter
2019	Monday	Weekday	Minor	0	0	1	0	1	Failure_to_drive_safely	Clear	Crossroads	Cargo	Male	61	Winter
2019	Monday	Weekday	Minor	0	0	1	0	1	Failure_to_drive_safely	Clear	Crossroads	Two-wheeled	Male	21	Winter
2019	Monday	Weekday	Serious	0	1	0	0	1	Failure_to_drive_safely	Clear	Crossroads	Car	Male	51	Winter
2019	Tuesday	Weekday	Minor	0	0	1	0	1	Failure_to_drive_safely	Clear	Single_Road	Van	Male	41	Winter
2019	Tuesday	Weekday	Minor	0	0	1	0	1	Failure_to_drive_safely	Clear	Crossroads	Car	Male	21	Winter
2019	Tuesday	Weekday	Serious	0	1	2	0	3	Failure_to_drive_safely	Clear	Single_Road	Cargo	Male	31	Winter
2019	Tuesday	Weekday	Minor	0	0	2	0	2	Failure_to_secure_safe_distance	Clear	Crossroads	Car	Female	21	Winter
2019	Tuesday	Weekday	Minor	0	0	3	0	3	Crossing_center_line	Clear	Single_Road	Car	Female	31	Winter
2019	Tuesday	Weekday	Minor	0	0	1	0	1	Failure_to_drive_safely	Clear	Single_Road	Van	Male	41	Winter
2019	Tuesday	Weekday	Minor	0	0	1	0	1	Failure_to_drive_safely	Clear	Crossroads	Car	Female	31	Winter
2019	Tuesday	Weekday	Minor	0	0	1	0	1	Failure_to_drive_safely	Clear	Crossroads	Car	Female	21	Winter
2019	Tuesday	Weekday	Serious	0	1	0	0	1	Crossing_center_line	Clear	Single_Road	Car	Male	21	Winter
2019	Wednesday	Weekday	Minor	0	0	1	0	1	Violation_of_traffic_signals	Clear	Crossroads	Car	Female	31	Winter
2019	Wednesday	Weekday	Serious	0	1	4	0	5	Violation_of_traffic_signals	Clear	Crossroads	Car	Male	61	Winter
2019	Wednesday	Weekday	Serious	0	1	2	0	3	Violation_of_traffic_signals	Clear	Crossroads	Car	Male	61	Winter
2019	Wednesday	Weekday	Minor	0	0	1	0	1	Obstruction_of_straight_right_turn	Clear	Crossroads	Van	Male	51	Winter
2019	Wednesday	Weekday	Minor	0	0	1	0	1	Failure_to_drive_safely	Clear	Single_Road	Two-wheeled	Male	51	Winter
2019	Wednesday	Weekday	Minor	0	0	1	0	1	Violation_of_intersection_driving_method	Clear	Crossroads	Car	Male	41	Winter
2019	Wednesday	Weekday	Minor	0	0	1	0	1	Failure_to_drive_safely	Clear	Single_Road	Car	Male	41	Winter
2019	Thursday	Weekday	Minor	0	0	1	0	1	Failure_to_drive_safely	Clear	Single_Road	Car	Male	41	Winter
2019	Thursday	Weekday	Minor	0	0	3	0	3	Failure_to_secure_safe_distance	Clear	Single_Road	Car	Male	51	Winter
2019	Thursday	Weekday	Minor	0	0	2	0	2	Failure_to_drive_safely	Clear	Crossroads	Car	Male	41	Winter
2019	Thursday	Weekday	Minor	0	0	1	0	1	Violation_of_intersection_driving_method	Clear	Single_Road	Car	Female	41	Winter
2019	Thursday	Weekday	Minor	0	0	1	0	1	Failure_to_drive_safely	Clear	Single_Road	Motorcycle	Male	31	Winter
2019	Thursday	Weekday	Minor	0	0	1	0	1	Violation_of_intersection_driving_method	Clear	Crossroads	Cargo	Male	51	Winter
2019	Thursday	Weekday	Serious	0	1	0	0	1	Failure_to_drive_safely	Clear	Single_Road	Car	Female	51	Winter
2019	Thursday	Weekday	Minor	0	0	1	0	1	Failure_to_drive_safely	Clear	Crossroads	Car	Male	41	Winter
2019	Thursday	Weekday	Minor	0	0	1	0	1	Violation_of_traffic_signals	Clear	Crossroads	Car	Male	41	Winter
2019	Thursday	Weekday	Serious	0	1	1	0	2	Failure_to_drive_safely	Clear	Single_Road	Two-wheeled	Male	21	Winter
2019	Friday	Weekday	Minor	0	0	1	0	1	Failure_to_drive_safely	Clear	Crossroads	Cargo	Male	41	Winter
2019	Friday	Weekday	Minor	0	0	1	0	1	Illegal_U-turn	Clear	Single_Road	Car	Male	31	Winter
2019	Friday	Weekday	Minor	0	0	2	0	2	Failure_to_drive_safely	Clear	Crossroads	Car	Male	21	Winter
2019	Friday	Weekday	Minor	0	0	1	0	1	Lane_violation	Clear	Single_Road	Cargo	Female	51	Winter
2019	Friday	Weekday	Minor	0	0	1	0	1	Violation_of_traffic_signals	Clear	Crossroads	Bicycle	Female	21	Winter
2019	Friday	Weekday	Minor	0	0	1	0	1	Failure_to_drive_safely	Clear	Crossroads	Cargo	Male	41	Winter
2019	Friday	Weekday	Minor	0	0	4	0	4	Violation_of_traffic_signals	Clear	Crossroads	Car	Female	31	Winter
2019	Friday	Weekday	Minor	0	0	2	0	2	Violation_of_traffic_signals	Clear	Crossroads	Car	Female	51	Winter
2019	Friday	Weekday	Minor	0	0	1	0	1	Violation_of_intersection_driving_method	Clear	Crossroads	Car	Female	41	Winter
2019	Friday	Weekday	Minor	0	0	1	0	1	Failure_to_drive_safely	Clear	Crossroads	Cargo	Male	51	Winter
2019	Friday	Weekday	Minor	0	0	2	0	2	Failure_to_drive_safely	Clear	Crossroads	Car	Female	31	Winter
2019	Friday	Weekday	Minor	0	0	1	1	2	Failure_to_drive_safely	Clear	Crossroads	Car	Female	51	Winter
2019	Friday	Weekday	Minor	0	0	2	0	2	Failure_to_drive_safely	Clear	Crossroads	Van	Male	51	Winter
2019	Friday	Weekday	Minor	0	0	1	0	1	Failure_to_drive_safely	Clear	Single_Road	Van	Male	41	Winter
2019	Saturday	Weekend	Minor	0	0	1	0	1	Failure_to_drive_safely	Clear	Crossroads	Car	Male	20	Winter
2019	Saturday	Weekend	Injury	0	0	0	1	1	Failure_to_drive_safely	Clear	Single_Road	Car	Male	21	Winter
2019	Saturday	Weekend	Injury	0	0	0	1	1	Failure_to_secure_safe_distance	Clear	Crossroads	Car	Male	41	Winter
2019	Saturday	Weekend	Minor	0	0	2	0	2	Failure_to_drive_safely	Clear	Crossroads	Car	Male	65	Winter
2019	Saturday	Weekend	Minor	0	0	1	0	1	Failure_to_drive_safely	Clear	Crossroads	Car	Male	31	Winter
2019	Saturday	Weekend	Serious	0	1	0	0	1	Violation_of_traffic_signals	Clear	Crossroads	Car	Female	51	Winter
2019	Saturday	Weekend	Minor	0	0	1	0	1	Crossing_center_line	Clear	Single_Road	Car	Male	31	Winter
2019	Saturday	Weekend	Serious	0	1	2	0	3	Failure_to_drive_safely	Clear	Crossroads	Cargo	Male	61	Winter
2019	Saturday	Weekend	Serious	0	1	0	0	1	Violation_of_traffic_signals	Clear	Crossroads	Two-wheeled	Male	21	Winter
2019	Saturday	Weekend	Minor	0	0	3	0	3	Failure_to_drive_safely	Clear	Crossroads	Car	Female	65	Winter
2019	Saturday	Weekend	Minor	0	0	1	0	1	Failure_to_drive_safely	Clear	Crossroads	Construction_Machinery	Male	51	Winter
2019	Saturday	Weekend	Serious	0	1	3	0	4	Failure_to_drive_safely	Clear	Crossroads	Car	Male	51	Winter
2019	Saturday	Weekend	Injury	0	0	0	1	1	Failure_to_drive_safely	Clear	Single_Road	Car	Male	31	Winter
2019	Saturday	Weekend	Minor	0	0	1	0	1	Violation_of_traffic_signals	Clear	Crossroads	Car	Male	65	Winter
2019	Saturday	Weekend	Serious	0	1	2	0	3	Failure_to_secure_safe_distance	Clear	Single_Road	Car	Male	51	Winter
2019	Saturday	Weekend	Serious	0	1	0	0	1	Failure_to_drive_safely	Clear	Crossroads	Car	Male	51	Winter
2019	Saturday	Weekend	Serious	0	1	0	0	1	Failure_to_drive_safely	Clear	Single_Road	Car	Male	41	Winter
2019	Saturday	Weekend	Minor	0	0	1	0	1	Failure_to_secure_safe_distance	Clear	Crossroads	Car	Male	21	Winter
2019	Saturday	Weekend	Minor	0	0	1	0	1	Violation_of_traffic_signals	Clear	Crossroads	Car	Male	65	Winter
2019	Sunday	Weekend	Minor	0	0	3	0	3	Violation_of_traffic_signals	Clear	Crossroads	Car	Female	41	Winter
2019	Sunday	Weekend	Minor	0	0	3	0	3	Failure_to_secure_safe_distance	Clear	Crossroads	Car	Male	51	Winter
2019	Sunday	Weekend	Minor	0	0	1	0	1	Failure_to_drive_safely	Clear	Crossroads	Cargo	Male	65	Winter
2019	Sunday	Weekend	Injury	0	0	0	1	1	Failure_to_drive_safely	Clear	Single_Road	Two-wheeled	Male	41	Winter
2019	Sunday	Weekend	Serious	0	1	0	0	1	Failure_to_drive_safely	Clear	Single_Road	Cargo	Male	31	Winter
2019	Sunday	Weekend	Serious	0	1	1	0	2	Violation_of_traffic_signals	Clear	Crossroads	Car	Female	41	Winter
2019	Monday	Weekday	Serious	0	1	1	0	2	Violation_of_intersection_driving_method	Clear	Single_Road	Car	Female	51	Winter
2019	Monday	Weekday	Minor	0	0	2	0	2	Violation_of_intersection_driving_method	Clear	Crossroads	Van	Male	41	Winter
2019	Monday	Weekday	Minor	0	0	2	0	2	Failure_to_drive_safely	Clear	Crossroads	Car	Female	41	Winter
2019	Monday	Weekday	Serious	0	2	0	0	2	Failure_to_drive_safely	Clear	Single_Road	Car	Female	51	Winter
2019	Monday	Weekday	Minor	0	0	1	0	1	Failure_to_drive_safely	Clear	Crossroads	Car	Male	41	Winter
2019	Monday	Weekday	Minor	0	0	2	0	2	Failure_to_drive_safely	Clear	Single_Road	Car	Male	51	Winter
2019	Monday	Weekday	Minor	0	0	2	0	2	Illegal_U-turn	Clear	Single_Road	Car	Male	51	Winter
2019	Monday	Weekday	Minor	0	0	1	0	1	Failure_to_secure_safe_distance	Clear	Crossroads	Cargo	Male	31	Winter
2019	Monday	Weekday	Minor	0	0	2	0	2	Failure_to_secure_safe_distance	Clear	Crossroads	Car	Female	41	Winter
2019	Monday	Weekday	Minor	0	0	2	0	2	Failure_to_drive_safely	Clear	Single_Road	Car	Male	31	Winter
2019	Monday	Weekday	Serious	0	1	3	0	4	Violation_of_traffic_signals	Clear	Crossroads	Car	Male	41	Winter
2019	Tuesday	Weekday	Minor	0	0	3	0	3	Violation_of_intersection_driving_method	Clear	Crossroads	Car	Male	51	Winter
2019	Tuesday	Weekday	Minor	0	0	1	0	1	Violation_of_intersection_driving_method	Clear	Crossroads	Car	Male	41	Winter
2019	Tuesday	Weekday	Serious	0	1	0	0	1	Crossing_center_line	Clear	Single_Road	Cargo	Male	51	Winter
2019	Tuesday	Weekday	Minor	0	0	1	0	1	Violation_of_traffic_signals	Clear	Crossroads	Construction_Machinery	Male	41	Winter
2019	Tuesday	Weekday	Minor	0	0	3	0	3	Violation_of_traffic_signals	Clear	Crossroads	Van	Male	61	Winter
2019	Tuesday	Weekday	Minor	0	0	1	0	1	Failure_to_drive_safely	Clear	Crossroads	Car	Male	61	Winter
2019	Tuesday	Weekday	Serious	0	1	0	0	1	Failure_to_drive_safely	Clear	Single_Road	Car	Male	51	Winter
2019	Tuesday	Weekday	Minor	0	0	2	0	2	Failure_to_secure_safe_distance	Clear	Single_Road	Van	Male	31	Winter
2019	Tuesday	Weekday	Minor	0	0	2	0	2	Lane_violation	Clear	Crossroads	Car	Male	31	Winter
2019	Tuesday	Weekday	Minor	0	0	1	0	1	Failure_to_secure_safe_distance	Clear	Single_Road	Car	Female	31	Winter
2019	Tuesday	Weekday	Minor	0	0	6	0	6	Violation_of_intersection_driving_method	Clear	Crossroads	Car	Male	31	Winter
2019	Wednesday	Weekday	Minor	0	0	1	0	1	Failure_to_drive_safely	Clear	Crossroads	Car	Male	31	Winter
2019	Wednesday	Weekday	Minor	0	0	1	0	1	Failure_to_secure_safe_distance	Clear	Single_Road	Car	Male	31	Winter
2019	Wednesday	Weekday	Serious	0	1	0	0	1	Violation_of_traffic_signals	Clear	Single_Road	Car	Male	21	Winter
2019	Wednesday	Weekday	Minor	0	0	1	0	1	Violation_of_intersection_driving_method	Clear	Crossroads	Car	Female	41	Winter
2019	Wednesday	Weekday	Minor	0	0	2	0	2	Failure_to_drive_safely	Clear	Single_Road	Car	Male	31	Winter
2019	Wednesday	Weekday	Minor	0	0	1	0	1	Failure_to_drive_safely	Clear	Crossroads	Car	Male	21	Winter
2019	Wednesday	Weekday	Minor	0	0	1	0	1	Crossing_center_line	Clear	Single_Road	Car	Female	41	Winter
2019	Thursday	Weekday	Minor	0	0	1	0	1	Failure_to_drive_safely	Clear	Single_Road	Car	Male	51	Winter
2019	Thursday	Weekday	Minor	0	0	1	0	1	Violation_of_intersection_driving_method	Clear	Crossroads	Car	Female	51	Winter
2019	Thursday	Weekday	Serious	0	1	0	0	1	Violation_of_traffic_signals	Clear	Crossroads	Car	Male	61	Winter
2019	Thursday	Weekday	Serious	0	1	0	0	1	Failure_to_secure_safe_distance	Clear	Crossroads	Car	Female	61	Winter
2019	Thursday	Weekday	Serious	0	2	0	0	2	Violation_of_traffic_signals	Clear	Crossroads	Car	Male	20	Winter
2019	Thursday	Weekday	Minor	0	0	1	0	1	Failure_to_drive_safely	Clear	Crossroads	Two-wheeled	Male	21	Winter
2019	Thursday	Weekday	Minor	0	0	2	0	2	Failure_to_drive_safely	Clear	Single_Road	Car	Male	31	Winter
2019	Thursday	Weekday	Minor	0	0	1	0	1	Failure_to_drive_safely	Clear	Single_Road	Car	Female	51	Winter
2019	Thursday	Weekday	Serious	0	1	0	0	1	Failure_to_drive_safely	Clear	Single_Road	Car	Male	31	Winter
2019	Thursday	Weekday	Minor	0	0	1	0	1	Violation_of_traffic_signals	Clear	Crossroads	Car	Male	21	Winter
2019	Thursday	Weekday	Minor	0	0	3	4	7	Violation_of_intersection_driving_method	Clear	Crossroads	Car	Male	21	Winter
2019	Friday	Weekday	Minor	0	0	1	0	1	Violation_of_traffic_signals	Clear	Crossroads	Car	Female	21	Winter
2019	Friday	Weekday	Minor	0	0	1	0	1	Violation_of_pedestrian_protection_duty	Clear	Crossroads	Car	Male	51	Winter
2019	Friday	Weekday	Minor	0	0	1	0	1	Violation_of_intersection_driving_method	Clear	Crossroads	Car	Male	41	Winter
2019	Friday	Weekday	Minor	0	0	4	0	4	Failure_to_drive_safely	Clear	Single_Road	Cargo	Female	51	Winter
2019	Friday	Weekday	Minor	0	0	3	0	3	Violation_of_traffic_signals	Clear	Crossroads	Van	Male	51	Winter
2019	Friday	Weekday	Minor	0	0	1	0	1	Failure_to_drive_safely	Clear	Crossroads	Car	Male	65	Winter
2019	Friday	Weekday	Minor	0	0	2	0	2	Failure_to_drive_safely	Clear	Crossroads	Car	Female	41	Winter
2019	Friday	Weekday	Minor	0	0	1	0	1	Failure_to_drive_safely	Clear	Single_Road	Van	Male	41	Winter
2019	Friday	Weekday	Minor	0	0	1	0	1	Failure_to_drive_safely	Clear	Crossroads	Car	Male	41	Winter
2019	Friday	Weekday	Serious	0	1	0	0	1	Failure_to_drive_safely	Clear	Crossroads	Cargo	Male	61	Winter
2019	Friday	Weekday	Minor	0	0	1	0	1	Failure_to_drive_safely	Clear	Single_Road	Car	Male	65	Winter
2019	Friday	Weekday	Minor	0	0	1	0	1	Violation_of_pedestrian_protection_duty	Clear	Single_Road	Car	Male	51	Winter
2019	Friday	Weekday	Minor	0	0	5	0	5	Violation_of_traffic_signals	Clear	Crossroads	Car	Male	51	Winter
2019	Friday	Weekday	Minor	0	0	2	0	2	Failure_to_drive_safely	Clear	Crossroads	Car	Male	65	Winter
2019	Friday	Weekday	Serious	0	2	0	0	2	Violation_of_traffic_signals	Clear	Crossroads	Car	Male	41	Winter
2019	Friday	Weekday	Minor	0	0	1	0	1	Failure_to_drive_safely	Clear	Single_Road	Car	Male	21	Winter
2019	Friday	Weekday	Minor	0	0	3	0	3	Violation_of_intersection_driving_method	Clear	Crossroads	Car	Male	51	Winter
2019	Friday	Weekday	Minor	0	0	1	0	1	Failure_to_drive_safely	Clear	Single_Road	Car	Male	61	Winter
2019	Friday	Weekday	Minor	0	0	3	0	3	Failure_to_drive_safely	Clear	Single_Road	Car	Male	21	Winter
2019	Saturday	Weekend	Minor	0	0	2	0	2	Failure_to_drive_safely	Clear	Crossroads	Car	Male	61	Winter
2019	Saturday	Weekend	Minor	0	0	3	0	3	Failure_to_drive_safely	Clear	Crossroads	Car	Male	31	Winter
2019	Saturday	Weekend	Serious	0	1	0	0	1	Failure_to_drive_safely	Clear	Single_Road	Car	Female	20	Winter
2019	Saturday	Weekend	Serious	0	2	0	0	2	Failure_to_drive_safely	Clear	Single_Road	Car	Male	61	Winter
2019	Saturday	Weekend	Minor	0	0	1	0	1	Failure_to_drive_safely	Clear	Crossroads	Car	Female	51	Winter
2019	Saturday	Weekend	Minor	0	0	1	0	1	Failure_to_drive_safely	Clear	Single_Road	Two-wheeled	Male	21	Winter
2019	Saturday	Weekend	Minor	0	0	1	0	1	Failure_to_drive_safely	Clear	Single_Road	Car	Male	31	Winter
2019	Saturday	Weekend	Serious	0	1	0	0	1	Violation_of_intersection_driving_method	Clear	Crossroads	Two-wheeled	Male	21	Winter
2019	Saturday	Weekend	Minor	0	0	1	0	1	Failure_to_drive_safely	Clear	Single_Road	Car	Male	51	Winter
2019	Sunday	Weekend	Serious	0	1	3	0	4	Failure_to_drive_safely	Clear	Single_Road	Car	Male	21	Winter
2019	Sunday	Weekend	Minor	0	0	1	0	1	Failure_to_drive_safely	Clear	Crossroads	Car	Female	51	Winter
2019	Sunday	Weekend	Minor	0	0	3	0	3	Violation_of_traffic_signals	Clear	Crossroads	Car	Male	51	Winter
2019	Sunday	Weekend	Injury	0	0	0	1	1	Violation_of_intersection_driving_method	Rain	Crossroads	Two-wheeled	Male	31	Winter
2019	Sunday	Weekend	Serious	0	1	2	0	3	Failure_to_secure_safe_distance	Cloudy	Single_Road	Car	Male	65	Winter
2019	Sunday	Weekend	Minor	0	0	1	0	1	Illegal_U-turn	Clear	Single_Road	Cargo	Male	61	Winter
2019	Sunday	Weekend	Minor	0	0	1	0	1	Failure_to_drive_safely	Rain	Single_Road	Car	Male	41	Winter
2019	Sunday	Weekend	Minor	0	0	1	0	1	Failure_to_drive_safely	Rain	Crossroads	Cargo	Male	51	Winter
2019	Sunday	Weekend	Minor	0	0	1	0	1	Failure_to_drive_safely	Rain	Single_Road	Car	Male	41	Winter
2019	Sunday	Weekend	Minor	0	0	4	0	4	Failure_to_secure_safe_distance	Rain	Single_Road	Cargo	Male	51	Winter
2019	Sunday	Weekend	Minor	0	0	2	0	2	Violation_of_traffic_signals	Rain	Crossroads	Car	Male	65	Winter
2019	Sunday	Weekend	Serious	0	1	0	0	1	Failure_to_drive_safely	Clear	Crossroads	Car	Male	51	Winter
2019	Monday	Weekday	Minor	0	0	1	0	1	Failure_to_drive_safely	Clear	Single_Road	Two-wheeled	Male	61	Winter
2019	Monday	Weekday	Serious	0	1	0	0	1	Violation_of_traffic_signals	Clear	Crossroads	Car	Male	51	Winter
2019	Monday	Weekday	Minor	0	0	2	0	2	Failure_to_drive_safely	Clear	Crossroads	Car	Female	31	Winter
2019	Monday	Weekday	Serious	0	1	0	0	1	Failure_to_drive_safely	Clear	Single_Road	Car	Female	21	Winter
2019	Tuesday	Weekday	Minor	0	0	7	0	7	Failure_to_secure_safe_distance	Clear	Single_Road	Car	Male	65	Winter
2019	Tuesday	Weekday	Minor	0	0	5	0	5	Crossing_center_line	Clear	Crossroads	Car	Male	21	Winter
2019	Tuesday	Weekday	Minor	0	0	2	0	2	Failure_to_drive_safely	Clear	Single_Road	Car	Male	51	Winter
2019	Tuesday	Weekday	Minor	0	0	3	0	3	Obstruction_of_straight_right_turn	Clear	Crossroads	Car	Female	31	Winter
2019	Tuesday	Weekday	Minor	0	0	1	0	1	Failure_to_drive_safely	Clear	Crossroads	Car	Male	65	Winter
2019	Tuesday	Weekday	Minor	0	0	2	0	2	Failure_to_drive_safely	Clear	Crossroads	Car	Male	31	Winter
2019	Tuesday	Weekday	Minor	0	0	2	0	2	Failure_to_drive_safely	Clear	Crossroads	Car	Female	31	Winter
2019	Tuesday	Weekday	Minor	0	0	1	0	1	Failure_to_secure_safe_distance	Clear	Crossroads	Car	Male	61	Winter
2019	Wednesday	Weekday	Minor	0	0	1	0	1	Failure_to_drive_safely	Clear	Single_Road	Car	Male	41	Winter
2019	Wednesday	Weekday	Minor	0	0	3	0	3	Failure_to_drive_safely	Clear	Crossroads	Car	Female	31	Winter
2019	Wednesday	Weekday	Serious	0	1	3	0	4	Obstruction_of_straight_right_turn	Clear	Crossroads	Cargo	Female	51	Winter
2019	Wednesday	Weekday	Minor	0	0	1	0	1	Failure_to_drive_safely	Clear	Single_Road	Car	Male	31	Winter
2019	Wednesday	Weekday	Minor	0	0	1	0	1	Failure_to_drive_safely	Clear	Crossroads	Two-wheeled	Male	21	Winter
2019	Wednesday	Weekday	Minor	0	0	1	0	1	Violation_of_pedestrian_protection_duty	Clear	Crossroads	Car	Female	41	Winter
2019	Wednesday	Weekday	Minor	0	0	1	0	1	Violation_of_intersection_driving_method	Clear	Crossroads	Car	Male	41	Winter
2019	Wednesday	Weekday	Minor	0	0	1	0	1	Failure_to_drive_safely	Clear	Single_Road	Two-wheeled	Male	21	Winter
2019	Thursday	Weekday	Injury	0	0	0	1	1	Obstruction_of_straight_right_turn	Snow	Crossroads	Car	Male	41	Winter
2019	Thursday	Weekday	Serious	0	1	0	0	1	Violation_of_traffic_signals	Clear	Crossroads	Car	Male	41	Winter
2019	Thursday	Weekday	Minor	0	0	1	0	1	Failure_to_drive_safely	Clear	Crossroads	Car	Male	31	Winter
2019	Thursday	Weekday	Minor	0	0	1	0	1	Failure_to_drive_safely	Clear	Crossroads	Van	Female	65	Winter
2019	Thursday	Weekday	Minor	0	0	2	0	2	Failure_to_drive_safely	Clear	Crossroads	Car	Male	51	Winter
2019	Thursday	Weekday	Minor	0	0	1	0	1	Failure_to_drive_safely	Clear	Crossroads	Car	Male	61	Winter
2019	Thursday	Weekday	Death	1	0	0	0	1	Violation_of_pedestrian_protection_duty	Clear	Crossroads	Cargo	Female	61	Winter
2019	Thursday	Weekday	Serious	0	1	0	0	1	Failure_to_drive_safely	Clear	Single_Road	Car	Male	51	Winter
2019	Thursday	Weekday	Minor	0	0	2	0	2	Failure_to_secure_safe_distance	Clear	Crossroads	Cargo	Male	21	Winter
2019	Thursday	Weekday	Minor	0	0	1	0	1	Violation_of_traffic_signals	Clear	Crossroads	Car	Male	61	Winter
2019	Friday	Weekday	Minor	0	0	1	0	1	Obstruction_of_straight_right_turn	Clear	Crossroads	Cargo	Male	51	Winter
2019	Friday	Weekday	Minor	0	0	1	1	2	Failure_to_secure_safe_distance	Clear	Single_Road	Cargo	Male	41	Winter
2019	Friday	Weekday	Minor	0	0	2	0	2	Failure_to_secure_safe_distance	Clear	Crossroads	Car	Male	31	Winter
2019	Friday	Weekday	Serious	0	1	1	0	2	Violation_of_traffic_signals	Clear	Crossroads	Car	Male	21	Winter
2019	Friday	Weekday	Minor	0	0	1	0	1	Failure_to_secure_safe_distance	Clear	Single_Road	Two-wheeled	Male	65	Winter
2019	Friday	Weekday	Minor	0	0	1	0	1	Failure_to_drive_safely	Clear	Single_Road	Car	Male	41	Winter
2019	Friday	Weekday	Minor	0	0	1	0	1	Failure_to_drive_safely	Clear	Crossroads	Car	Male	61	Winter
2019	Friday	Weekday	Serious	0	1	0	0	1	Failure_to_drive_safely	Clear	Single_Road	Van	Male	51	Winter
2019	Friday	Weekday	Minor	0	0	2	0	2	Failure_to_drive_safely	Clear	Crossroads	Car	Male	51	Winter
2019	Friday	Weekday	Serious	0	1	0	0	1	Failure_to_secure_safe_distance	Clear	Single_Road	Car	Male	41	Winter
2019	Friday	Weekday	Minor	0	0	1	0	1	Failure_to_drive_safely	Clear	Single_Road	Car	Male	61	Winter
2019	Friday	Weekday	Minor	0	0	1	0	1	Failure_to_drive_safely	Clear	Crossroads	Car	Male	31	Winter
2019	Friday	Weekday	Minor	0	0	4	0	4	Violation_of_traffic_signals	Clear	Crossroads	Car	Male	31	Winter
2019	Saturday	Weekend	Minor	0	0	1	0	1	Lane_violation	Clear	Single_Road	Car	Male	51	Winter
2019	Saturday	Weekend	Serious	0	1	0	0	1	Violation_of_traffic_signals	Clear	Single_Road	Motorcycle	Male	65	Winter
2019	Saturday	Weekend	Serious	0	1	3	0	4	Violation_of_traffic_signals	Clear	Crossroads	Car	Female	51	Winter
2019	Saturday	Weekend	Minor	0	0	1	0	1	Violation_of_intersection_driving_method	Clear	Crossroads	Car	Male	21	Winter
2019	Saturday	Weekend	Serious	0	1	0	0	1	Failure_to_drive_safely	Clear	Crossroads	Car	Male	21	Winter
2019	Saturday	Weekend	Minor	0	0	1	0	1	Violation_of_traffic_signals	Clear	Single_Road	Bicycle	Male	65	Winter
2019	Saturday	Weekend	Minor	0	0	1	0	1	Violation_of_intersection_driving_method	Clear	Crossroads	Car	Male	51	Winter
2019	Saturday	Weekend	Minor	0	0	2	0	2	Crossing_center_line	Clear	Crossroads	Car	Male	41	Winter
2019	Saturday	Weekend	Minor	0	0	1	0	1	Violation_of_traffic_signals	Clear	Crossroads	Car	Male	31	Winter
2019	Saturday	Weekend	Minor	0	0	1	0	1	Failure_to_secure_safe_distance	Clear	Crossroads	Car	Male	41	Winter
2019	Sunday	Weekend	Minor	0	0	2	0	2	Failure_to_drive_safely	Clear	Crossroads	Cargo	Male	41	Winter
2019	Sunday	Weekend	Minor	0	0	2	0	2	Violation_of_traffic_signals	Clear	Crossroads	Car	Male	21	Winter
2019	Sunday	Weekend	Serious	0	1	2	0	3	Violation_of_intersection_driving_method	Clear	Crossroads	Car	Male	21	Winter
2019	Sunday	Weekend	Injury	0	0	0	1	1	Failure_to_drive_safely	Clear	Crossroads	Car	Female	51	Winter
2019	Sunday	Weekend	Minor	0	0	1	0	1	Failure_to_drive_safely	Clear	Single_Road	Car	Male	31	Winter
2019	Sunday	Weekend	Minor	0	0	1	1	2	Violation_of_intersection_driving_method	Clear	Crossroads	Two-wheeled	Male	21	Winter
2019	Monday	Weekday	Minor	0	0	2	0	2	Failure_to_drive_safely	Clear	Single_Road	Cargo	Male	51	Winter
2019	Monday	Weekday	Minor	0	0	1	0	1	Crossing_center_line	Clear	Crossroads	Two-wheeled	Male	41	Winter
2019	Monday	Weekday	Minor	0	0	2	0	2	Violation_of_traffic_signals	Clear	Crossroads	Car	Female	65	Winter
2019	Monday	Weekday	Minor	0	0	1	0	1	Failure_to_secure_safe_distance	Clear	Single_Road	Two-wheeled	Male	21	Winter
2019	Monday	Weekday	Minor	0	0	2	0	2	Violation_of_intersection_driving_method	Clear	Crossroads	Car	Female	31	Winter
2019	Monday	Weekday	Minor	0	0	1	0	1	Violation_of_traffic_signals	Clear	Crossroads	Car	Female	21	Winter
2019	Monday	Weekday	Minor	0	0	2	0	2	Failure_to_drive_safely	Clear	Single_Road	Car	Male	41	Winter
2019	Monday	Weekday	Minor	0	0	4	0	4	Failure_to_secure_safe_distance	Clear	Crossroads	Car	Female	41	Winter
2019	Monday	Weekday	Minor	0	0	1	0	1	Violation_of_pedestrian_protection_duty	Clear	Crossroads	Car	Male	51	Winter
2019	Monday	Weekday	Minor	0	0	2	0	2	Violation_of_traffic_signals	Clear	Crossroads	Car	Female	41	Winter
2019	Monday	Weekday	Minor	0	0	1	0	1	Failure_to_drive_safely	Clear	Single_Road	Car	Male	41	Winter
2019	Tuesday	Weekday	Serious	0	1	0	0	1	Violation_of_pedestrian_protection_duty	Clear	Single_Road	Car	Male	61	Winter
2019	Tuesday	Weekday	Minor	0	0	1	0	1	Violation_of_traffic_signals	Clear	Crossroads	Car	Male	51	Winter
2019	Tuesday	Weekday	Minor	0	0	1	0	1	Failure_to_secure_safe_distance	Clear	Crossroads	Car	Male	65	Winter
2019	Tuesday	Weekday	Minor	0	0	1	0	1	Violation_of_intersection_driving_method	Clear	Crossroads	Car	Female	41	Winter
2019	Tuesday	Weekday	Minor	0	0	2	0	2	Violation_of_intersection_driving_method	Clear	Crossroads	Van	Male	61	Winter
2019	Tuesday	Weekday	Serious	0	1	1	0	2	Failure_to_drive_safely	Clear	Crossroads	Car	Female	31	Winter
2019	Tuesday	Weekday	Minor	0	0	2	0	2	Obstruction_of_straight_right_turn	Clear	Crossroads	Car	Male	51	Winter
2019	Tuesday	Weekday	Minor	0	0	1	0	1	Failure_to_drive_safely	Clear	Single_Road	Two-wheeled	Male	20	Winter
2019	Tuesday	Weekday	Serious	0	1	0	0	1	Failure_to_secure_safe_distance	Clear	Single_Road	Car	Male	31	Winter
2019	Wednesday	Weekday	Minor	0	0	1	0	1	Violation_of_pedestrian_protection_duty	Clear	Crossroads	Car	Male	51	Winter
2019	Wednesday	Weekday	Minor	0	0	1	0	1	Violation_of_traffic_signals	Clear	Crossroads	Car	Male	21	Winter
2019	Wednesday	Weekday	Minor	0	0	2	0	2	Violation_of_traffic_signals	Clear	Crossroads	Van	Male	65	Winter
2019	Wednesday	Weekday	Serious	0	1	1	0	2	Violation_of_intersection_driving_method	Clear	Crossroads	Car	Female	65	Winter
2019	Wednesday	Weekday	Minor	0	0	1	0	1	Failure_to_drive_safely	Clear	Single_Road	Cargo	Male	51	Winter
2019	Wednesday	Weekday	Minor	0	0	2	0	2	Lane_violation	Clear	Crossroads	Car	Female	41	Winter
2019	Wednesday	Weekday	Serious	0	1	0	0	1	Failure_to_drive_safely	Clear	Single_Road	Two-wheeled	Male	65	Winter
2019	Wednesday	Weekday	Minor	0	0	1	0	1	Failure_to_drive_safely	Clear	Single_Road	Car	Male	51	Winter
2019	Wednesday	Weekday	Serious	0	2	1	0	3	Violation_of_intersection_driving_method	Clear	Crossroads	Two-wheeled	Male	20	Winter
2019	Wednesday	Weekday	Minor	0	0	2	0	2	Obstruction_of_straight_right_turn	Clear	Crossroads	Two-wheeled	Male	31	Winter
2019	Wednesday	Weekday	Serious	0	1	1	0	2	Failure_to_drive_safely	Clear	Single_Road	Van	Female	51	Winter
2019	Wednesday	Weekday	Serious	0	1	1	0	2	Violation_of_traffic_signals	Clear	Crossroads	Car	Female	21	Winter
2019	Wednesday	Weekday	Serious	0	3	23	0	26	Failure_to_secure_safe_distance	Clear	Single_Road	Van	Male	31	Winter
2019	Wednesday	Weekday	Minor	0	0	1	0	1	Failure_to_drive_safely	Clear	Crossroads	Car	Female	21	Winter
2019	Wednesday	Weekday	Minor	0	0	3	0	3	Failure_to_secure_safe_distance	Clear	Single_Road	Cargo	Male	65	Winter
2019	Wednesday	Weekday	Minor	0	0	1	0	1	Failure_to_drive_safely	Clear	Single_Road	Car	Male	21	Winter
2019	Wednesday	Weekday	Minor	0	0	2	0	2	Lane_violation	Clear	Single_Road	Van	Male	65	Winter
2019	Wednesday	Weekday	Minor	0	0	1	0	1	Failure_to_drive_safely	Clear	Single_Road	Car	Female	21	Winter
2019	Thursday	Weekday	Minor	0	0	1	0	1	Failure_to_drive_safely	Clear	Single_Road	Car	Male	21	Winter
2019	Thursday	Weekday	Serious	0	4	0	0	4	Failure_to_drive_safely	Clear	Crossroads	Car	Male	41	Winter
2019	Thursday	Weekday	Serious	0	1	0	0	1	Failure_to_drive_safely	Clear	Single_Road	Car	Female	61	Winter
2019	Thursday	Weekday	Minor	0	0	3	0	3	Violation_of_intersection_driving_method	Clear	Crossroads	Car	Male	51	Winter
2019	Thursday	Weekday	Minor	0	0	1	0	1	Crossing_center_line	Clear	Single_Road	Car	Female	31	Winter
2019	Thursday	Weekday	Minor	0	0	2	0	2	Failure_to_secure_safe_distance	Clear	Crossroads	Car	Male	31	Winter
2019	Thursday	Weekday	Serious	0	1	0	0	1	Violation_of_pedestrian_protection_duty	Clear	Single_Road	Car	Male	51	Winter
2019	Thursday	Weekday	Serious	0	1	0	0	1	Failure_to_drive_safely	Clear	Single_Road	Car	Male	51	Winter
2019	Thursday	Weekday	Minor	0	0	2	0	2	Failure_to_drive_safely	Clear	Crossroads	Car	Male	61	Winter
2019	Thursday	Weekday	Minor	0	0	2	0	2	Obstruction_of_straight_right_turn	Clear	Crossroads	Car	Female	51	Winter
2019	Thursday	Weekday	Minor	0	0	1	0	1	Violation_of_traffic_signals	Clear	Crossroads	Car	Male	51	Winter
2019	Friday	Weekday	Minor	0	0	1	0	1	Failure_to_drive_safely	Clear	Crossroads	Car	Male	51	Winter
2019	Friday	Weekday	Serious	0	1	0	0	1	Failure_to_drive_safely	Clear	Single_Road	Van	Male	51	Winter
2019	Friday	Weekday	Minor	0	0	2	0	2	Failure_to_secure_safe_distance	Clear	Single_Road	Cargo	Male	65	Winter
2019	Friday	Weekday	Injury	0	0	0	1	1	Failure_to_drive_safely	Clear	Crossroads	Two-wheeled	Male	51	Winter
2019	Friday	Weekday	Minor	0	0	2	0	2	Lane_violation	Clear	Crossroads	Cargo	Male	51	Winter
2019	Friday	Weekday	Minor	0	0	1	0	1	Violation_of_intersection_driving_method	Clear	Crossroads	Car	Male	51	Winter
2019	Friday	Weekday	Minor	0	0	1	0	1	Failure_to_drive_safely	Clear	Crossroads	Two-wheeled	Male	31	Winter
2019	Friday	Weekday	Minor	0	0	2	0	2	Failure_to_drive_safely	Clear	Single_Road	Car	Male	21	Winter
2019	Friday	Weekday	Minor	0	0	1	1	2	Violation_of_intersection_driving_method	Clear	Crossroads	Car	Male	21	Winter
2019	Saturday	Weekend	Minor	0	0	2	0	2	Failure_to_drive_safely	Clear	Single_Road	Car	Male	41	Winter
2019	Saturday	Weekend	Minor	0	0	1	0	1	Failure_to_drive_safely	Snow	Crossroads	Cargo	Male	41	Winter
2019	Saturday	Weekend	Minor	0	0	1	0	1	Failure_to_drive_safely	Snow	Crossroads	Cargo	Male	41	Winter
2019	Saturday	Weekend	Minor	0	0	1	0	1	Failure_to_secure_safe_distance	Cloudy	Single_Road	Car	Male	61	Winter
2019	Saturday	Weekend	Minor	0	0	2	1	3	Failure_to_secure_safe_distance	Snow	Single_Road	Car	Male	51	Winter
2019	Saturday	Weekend	Injury	0	0	0	2	2	Failure_to_drive_safely	Clear	Crossroads	Car	Male	51	Winter
2019	Saturday	Weekend	Serious	0	2	0	0	2	Crossing_center_line	Clear	Crossroads	Car	Male	61	Winter
2019	Saturday	Weekend	Serious	0	1	4	0	5	Failure_to_drive_safely	Clear	Single_Road	Car	Male	65	Winter
2019	Saturday	Weekend	Minor	0	0	1	0	1	Failure_to_drive_safely	Clear	Single_Road	Car	Male	21	Winter
2019	Saturday	Weekend	Serious	0	1	2	0	3	Failure_to_drive_safely	Clear	Crossroads	Cargo	Male	41	Winter
2019	Saturday	Weekend	Minor	0	0	1	0	1	Violation_of_traffic_signals	Clear	Crossroads	Car	Female	31	Winter
2019	Saturday	Weekend	Serious	0	1	0	0	1	Failure_to_drive_safely	Clear	Single_Road	Two-wheeled	Male	41	Winter
2019	Saturday	Weekend	Serious	0	1	0	0	1	Failure_to_drive_safely	Clear	Crossroads	Car	Female	51	Winter
2019	Saturday	Weekend	Minor	0	0	6	0	6	Failure_to_drive_safely	Clear	Crossroads	Car	Male	21	Winter
2019	Saturday	Weekend	Serious	0	1	2	0	3	Failure_to_drive_safely	Clear	Single_Road	Two-wheeled	Male	20	Winter
2019	Saturday	Weekend	Minor	0	0	1	0	1	Violation_of_traffic_signals	Clear	Crossroads	Two-wheeled	Male	20	Winter
2019	Saturday	Weekend	Minor	0	0	1	0	1	Violation_of_intersection_driving_method	Clear	Crossroads	Car	Male	51	Winter
2019	Saturday	Weekend	Serious	0	1	0	0	1	Failure_to_drive_safely	Clear	Crossroads	Car	Male	65	Winter
2019	Sunday	Weekend	Minor	0	0	1	0	1	Failure_to_drive_safely	Clear	Single_Road	Car	Female	61	Winter
2019	Sunday	Weekend	Minor	0	0	1	0	1	Failure_to_secure_safe_distance	Clear	Single_Road	Car	Female	41	Winter
2019	Sunday	Weekend	Minor	0	0	2	0	2	Failure_to_secure_safe_distance	Clear	Crossroads	Car	Male	20	Winter
2019	Sunday	Weekend	Minor	0	0	1	0	1	Failure_to_drive_safely	Clear	Crossroads	Car	Male	31	Winter
2019	Sunday	Weekend	Minor	0	0	3	0	3	Failure_to_drive_safely	Clear	Single_Road	Car	Female	51	Winter
2019	Sunday	Weekend	Minor	0	0	2	0	2	Violation_of_traffic_signals	Clear	Crossroads	Two-wheeled	Male	31	Winter
2019	Sunday	Weekend	Serious	0	1	0	0	1	Violation_of_intersection_driving_method	Clear	Crossroads	Car	Male	21	Winter
2019	Sunday	Weekend	Minor	0	0	3	0	3	Lane_violation	Clear	Crossroads	Car	Male	65	Winter
2019	Sunday	Weekend	Minor	0	0	1	0	1	Failure_to_secure_safe_distance	Clear	Crossroads	Car	Female	31	Winter
2019	Monday	Weekday	Serious	0	1	0	0	1	Violation_of_traffic_signals	Clear	Crossroads	Car	Female	31	Winter
2019	Monday	Weekday	Minor	0	0	2	0	2	Lane_violation	Clear	Crossroads	Car	Male	65	Winter
2019	Monday	Weekday	Minor	0	0	2	0	2	Violation_of_traffic_signals	Clear	Crossroads	Car	Male	31	Winter
2019	Monday	Weekday	Serious	0	1	1	0	2	Violation_of_traffic_signals	Clear	Crossroads	Car	Male	61	Winter
2019	Monday	Weekday	Serious	0	1	0	0	1	Failure_to_drive_safely	Clear	Single_Road	Car	Female	31	Winter
2019	Monday	Weekday	Minor	0	0	2	0	2	Violation_of_intersection_driving_method	Clear	Crossroads	Van	Male	65	Winter
2019	Monday	Weekday	Minor	0	0	1	0	1	Failure_to_drive_safely	Clear	Crossroads	Two-wheeled	Male	61	Winter
2019	Monday	Weekday	Minor	0	0	1	0	1	Violation_of_intersection_driving_method	Clear	Crossroads	Car	Male	31	Winter
2019	Monday	Weekday	Serious	0	1	0	0	1	Failure_to_drive_safely	Clear	Crossroads	Cargo	Male	41	Winter
2019	Monday	Weekday	Minor	0	0	1	1	2	Violation_of_intersection_driving_method	Clear	Crossroads	Car	Male	21	Winter
2019	Tuesday	Weekday	Serious	0	1	0	0	1	Failure_to_drive_safely	Clear	Crossroads	Car	Male	31	Winter
2019	Tuesday	Weekday	Minor	0	0	1	0	1	Failure_to_drive_safely	Clear	Crossroads	Car	Male	51	Winter
2019	Tuesday	Weekday	Minor	0	0	1	0	1	Violation_of_intersection_driving_method	Rain	Crossroads	Car	Female	21	Winter
2019	Tuesday	Weekday	Minor	0	0	1	0	1	Violation_of_intersection_driving_method	Clear	Crossroads	Car	Male	51	Winter
2019	Tuesday	Weekday	Serious	0	1	1	0	2	Failure_to_drive_safely	Rain	Single_Road	Car	Male	21	Winter
2019	Tuesday	Weekday	Serious	0	1	1	0	2	Failure_to_drive_safely	Rain	Single_Road	Cargo	Male	61	Winter
2019	Tuesday	Weekday	Minor	0	0	2	0	2	Violation_of_intersection_driving_method	Clear	Crossroads	Car	Male	61	Winter
2019	Tuesday	Weekday	Minor	0	0	1	0	1	Failure_to_drive_safely	Clear	Single_Road	Cargo	Male	31	Winter
2019	Tuesday	Weekday	Minor	0	0	2	0	2	Violation_of_intersection_driving_method	Clear	Crossroads	Car	Male	21	Winter
2019	Tuesday	Weekday	Serious	0	3	1	0	4	Failure_to_drive_safely	Cloudy	Single_Road	Car	Female	51	Winter
2019	Tuesday	Weekday	Serious	0	2	0	0	2	Violation_of_traffic_signals	Clear	Crossroads	Car	Male	41	Winter
2019	Tuesday	Weekday	Minor	0	0	2	0	2	Failure_to_drive_safely	Rain	Single_Road	Car	Female	31	Winter
2019	Tuesday	Weekday	Serious	0	1	0	0	1	Failure_to_drive_safely	Clear	Single_Road	Car	Female	31	Winter
2019	Tuesday	Weekday	Minor	0	0	1	0	1	Violation_of_pedestrian_protection_duty	Rain	Crossroads	Two-wheeled	Male	21	Winter
2019	Wednesday	Weekday	Minor	0	0	1	0	1	Crossing_center_line	Clear	Single_Road	Cargo	Male	31	Winter
2019	Wednesday	Weekday	Serious	0	1	2	0	3	Violation_of_traffic_signals	Clear	Crossroads	Two-wheeled	Male	21	Winter
2019	Wednesday	Weekday	Minor	0	0	3	0	3	Failure_to_drive_safely	Clear	Crossroads	Car	Male	21	Winter
2019	Wednesday	Weekday	Minor	0	0	1	0	1	Failure_to_drive_safely	Clear	Single_Road	Car	Female	21	Winter
2019	Wednesday	Weekday	Serious	0	2	0	0	2	Violation_of_traffic_signals	Clear	Crossroads	Car	Male	31	Winter
2019	Wednesday	Weekday	Injury	0	0	0	1	1	Violation_of_intersection_driving_method	Clear	Crossroads	Car	Male	21	Winter
2019	Wednesday	Weekday	Minor	0	0	2	0	2	Failure_to_drive_safely	Clear	Crossroads	Car	Male	51	Winter
2019	Wednesday	Weekday	Minor	0	0	1	0	1	Violation_of_traffic_signals	Clear	Crossroads	Car	Female	41	Winter
2019	Wednesday	Weekday	Minor	0	0	3	0	3	Crossing_center_line	Clear	Crossroads	Car	Male	51	Winter
2019	Wednesday	Weekday	Minor	0	0	2	0	2	Violation_of_pedestrian_protection_duty	Clear	Crossroads	Car	Female	41	Winter
2019	Thursday	Weekday	Minor	0	0	1	0	1	Violation_of_traffic_signals	Clear	Crossroads	Car	Male	51	Winter
2019	Thursday	Weekday	Minor	0	0	1	0	1	Failure_to_drive_safely	Clear	Single_Road	Car	Male	65	Winter
2019	Thursday	Weekday	Minor	0	0	1	0	1	Failure_to_drive_safely	Clear	Single_Road	Cargo	Male	65	Winter
2019	Thursday	Weekday	Minor	0	0	1	0	1	Violation_of_traffic_signals	Clear	Crossroads	Van	Male	31	Winter
2019	Thursday	Weekday	Minor	0	0	1	0	1	Failure_to_drive_safely	Clear	Single_Road	Car	Male	51	Winter
2019	Thursday	Weekday	Serious	0	1	0	0	1	Failure_to_drive_safely	Clear	Single_Road	Car	Male	41	Winter
2019	Thursday	Weekday	Serious	0	1	0	0	1	Violation_of_traffic_signals	Clear	Crossroads	Car	Female	51	Winter
2019	Thursday	Weekday	Minor	0	0	2	0	2	Violation_of_traffic_signals	Clear	Crossroads	Van	Male	41	Winter
2019	Friday	Weekday	Injury	0	0	0	5	5	Failure_to_drive_safely	Clear	Crossroads	Car	Male	21	Winter
2019	Friday	Weekday	Minor	0	0	1	0	1	Failure_to_drive_safely	Clear	Crossroads	Car	Female	21	Winter
2019	Friday	Weekday	Minor	0	0	1	0	1	Lane_violation	Cloudy	Single_Road	Car	Male	65	Winter
2019	Friday	Weekday	Minor	0	0	2	0	2	Violation_of_intersection_driving_method	Clear	Crossroads	Cargo	Male	31	Winter
2019	Friday	Weekday	Minor	0	0	1	0	1	Violation_of_intersection_driving_method	Clear	Single_Road	Car	Male	65	Winter
2019	Friday	Weekday	Minor	0	0	2	0	2	Lane_violation	Clear	Single_Road	Cargo	Male	41	Winter
2019	Friday	Weekday	Serious	0	1	0	0	1	Obstruction_of_straight_right_turn	Clear	Crossroads	Two-wheeled	Male	20	Winter
2019	Friday	Weekday	Minor	0	0	2	0	2	Failure_to_secure_safe_distance	Clear	Single_Road	Cargo	Male	61	Winter
2019	Friday	Weekday	Minor	0	0	1	0	1	Failure_to_drive_safely	Clear	Crossroads	Van	Male	31	Winter
2019	Friday	Weekday	Serious	0	3	4	0	7	Failure_to_drive_safely	Clear	Single_Road	Car	Male	65	Winter
2019	Friday	Weekday	Minor	0	0	1	0	1	Violation_of_traffic_signals	Clear	Single_Road	Car	Male	51	Winter
2019	Friday	Weekday	Minor	0	0	1	0	1	Lane_violation	Clear	Single_Road	Car	Male	61	Winter
2019	Friday	Weekday	Minor	0	0	2	0	2	Failure_to_drive_safely	Clear	Single_Road	Car	Male	21	Winter
2019	Saturday	Weekend	Minor	0	0	1	0	1	Failure_to_drive_safely	Clear	Crossroads	Van	Male	31	Winter
2019	Saturday	Weekend	Minor	0	0	1	0	1	Violation_of_intersection_driving_method	Clear	Crossroads	Cargo	Male	21	Winter
2019	Saturday	Weekend	Minor	0	0	6	0	6	Failure_to_drive_safely	Clear	Single_Road	Car	Male	21	Winter
2019	Saturday	Weekend	Minor	0	0	1	0	1	Failure_to_drive_safely	Clear	Single_Road	Two-wheeled	Male	61	Winter
2019	Saturday	Weekend	Minor	0	0	1	1	2	Obstruction_of_straight_right_turn	Clear	Crossroads	Car	Female	51	Winter
2019	Saturday	Weekend	Minor	0	0	1	0	1	Obstruction_of_straight_right_turn	Clear	Crossroads	Car	Male	31	Winter
2019	Saturday	Weekend	Minor	0	0	2	0	2	Failure_to_drive_safely	Clear	Crossroads	Two-wheeled	Male	20	Winter
2019	Saturday	Weekend	Serious	0	1	0	0	1	Violation_of_pedestrian_protection_duty	Clear	Crossroads	Cargo	Male	65	Winter
2019	Saturday	Weekend	Serious	0	1	0	0	1	Crossing_center_line	Clear	Single_Road	Car	Male	51	Winter
2019	Sunday	Weekend	Minor	0	0	2	0	2	Violation_of_traffic_signals	Clear	Crossroads	Car	Male	31	Winter
2019	Sunday	Weekend	Serious	0	2	1	0	3	Obstruction_of_straight_right_turn	Clear	Crossroads	Car	Female	21	Winter
2019	Sunday	Weekend	Minor	0	0	4	0	4	Failure_to_secure_safe_distance	Clear	Crossroads	Car	Male	21	Winter
2019	Sunday	Weekend	Serious	0	1	0	0	1	Failure_to_drive_safely	Clear	Crossroads	Car	Male	51	Winter
2019	Sunday	Weekend	Minor	0	0	4	0	4	Failure_to_drive_safely	Clear	Crossroads	Car	Male	65	Winter
2019	Sunday	Weekend	Minor	0	0	1	0	1	Failure_to_drive_safely	Clear	Single_Road	Cargo	Male	41	Winter
2019	Sunday	Weekend	Minor	0	0	1	0	1	Failure_to_drive_safely	Clear	Crossroads	Car	Female	21	Winter
2019	Monday	Weekday	Minor	0	0	1	0	1	Failure_to_drive_safely	Clear	Single_Road	Car	Female	31	Winter
2019	Monday	Weekday	Minor	0	0	1	0	1	Failure_to_secure_safe_distance	Clear	Single_Road	Construction_Machinery	Male	41	Winter
2019	Monday	Weekday	Minor	0	0	2	0	2	Failure_to_drive_safely	Clear	Single_Road	Car	Male	20	Winter
2019	Monday	Weekday	Serious	0	1	0	0	1	Violation_of_intersection_driving_method	Clear	Crossroads	Car	Female	41	Winter
2019	Monday	Weekday	Minor	0	0	1	0	1	Violation_of_intersection_driving_method	Clear	Crossroads	Car	Female	51	Winter
2019	Monday	Weekday	Minor	0	0	7	0	7	Failure_to_secure_safe_distance	Clear	Single_Road	Car	Male	21	Winter
2019	Monday	Weekday	Minor	0	0	1	0	1	Failure_to_drive_safely	Clear	Crossroads	Car	Female	21	Winter
2019	Monday	Weekday	Serious	0	1	0	0	1	Failure_to_secure_safe_distance	Clear	Crossroads	Two-wheeled	Female	65	Winter
2019	Monday	Weekday	Minor	0	0	1	0	1	Failure_to_secure_safe_distance	Clear	Single_Road	Two-wheeled	Male	20	Winter
2019	Monday	Weekday	Minor	0	0	1	0	1	Failure_to_drive_safely	Clear	Crossroads	Car	Male	65	Winter
2019	Monday	Weekday	Minor	0	0	1	0	1	Violation_of_traffic_signals	Clear	Crossroads	Car	Female	31	Winter
2019	Monday	Weekday	Minor	0	0	1	0	1	Failure_to_drive_safely	Clear	Crossroads	Car	Female	51	Winter
2019	Monday	Weekday	Minor	0	0	1	0	1	Failure_to_drive_safely	Clear	Crossroads	Car	Male	41	Winter
2019	Monday	Weekday	Serious	0	1	0	0	1	Obstruction_of_straight_right_turn	Clear	Crossroads	Cargo	Male	41	Winter
2019	Monday	Weekday	Minor	0	0	1	0	1	Failure_to_drive_safely	Clear	Crossroads	Car	Male	51	Winter
2019	Monday	Weekday	Minor	0	0	2	0	2	Violation_of_intersection_driving_method	Clear	Crossroads	Van	Male	41	Winter
2019	Monday	Weekday	Serious	0	1	1	0	2	Violation_of_intersection_driving_method	Clear	Crossroads	Two-wheeled	Male	31	Winter
2019	Monday	Weekday	Minor	0	0	3	0	3	Violation_of_intersection_driving_method	Clear	Crossroads	Car	Female	31	Winter
2019	Tuesday	Weekday	Serious	0	1	0	0	1	Failure_to_drive_safely	Clear	Single_Road	Car	Female	31	Winter
2019	Tuesday	Weekday	Serious	0	1	0	0	1	Crossing_center_line	Clear	Single_Road	Car	Male	65	Winter
2019	Tuesday	Weekday	Minor	0	0	2	0	2	Failure_to_drive_safely	Clear	Crossroads	Car	Female	21	Winter
2019	Tuesday	Weekday	Serious	0	1	0	0	1	Failure_to_drive_safely	Clear	Single_Road	Van	Male	51	Winter
2019	Tuesday	Weekday	Minor	0	0	1	0	1	Failure_to_drive_safely	Clear	Crossroads	Car	Female	31	Winter
2019	Tuesday	Weekday	Minor	0	0	2	0	2	Failure_to_secure_safe_distance	Clear	Crossroads	Car	Female	31	Winter
2019	Tuesday	Weekday	Minor	0	0	5	0	5	Violation_of_intersection_driving_method	Clear	Crossroads	Cargo	Male	51	Winter
2019	Tuesday	Weekday	Minor	0	0	1	0	1	Violation_of_intersection_driving_method	Clear	Crossroads	Car	Male	41	Winter
2019	Tuesday	Weekday	Minor	0	0	1	0	1	Failure_to_drive_safely	Clear	Crossroads	Car	Male	61	Winter
2019	Tuesday	Weekday	Minor	0	0	1	0	1	Violation_of_intersection_driving_method	Clear	Crossroads	Car	Male	61	Winter
2019	Tuesday	Weekday	Minor	0	0	1	0	1	Violation_of_pedestrian_protection_duty	Clear	Crossroads	Car	Male	21	Winter
2019	Tuesday	Weekday	Serious	0	1	0	1	2	Crossing_center_line	Clear	Single_Road	Two-wheeled	Male	21	Winter
2019	Wednesday	Weekday	Minor	0	0	1	0	1	Lane_violation	Clear	Crossroads	Construction_Machinery	Male	61	Winter
2019	Wednesday	Weekday	Minor	0	0	3	0	3	Violation_of_intersection_driving_method	Clear	Crossroads	Car	Female	65	Winter
2019	Wednesday	Weekday	Minor	0	0	2	0	2	Obstruction_of_straight_right_turn	Clear	Crossroads	Car	Male	51	Winter
2019	Wednesday	Weekday	Minor	0	0	1	1	2	Crossing_center_line	Clear	Crossroads	Car	Female	51	Winter
2019	Wednesday	Weekday	Injury	0	0	0	1	1	Failure_to_drive_safely	Clear	Crossroads	Two-wheeled	Male	31	Winter
2019	Wednesday	Weekday	Minor	0	0	3	0	3	Failure_to_drive_safely	Clear	Single_Road	Car	Male	21	Winter
2019	Wednesday	Weekday	Minor	0	0	1	0	1	Failure_to_drive_safely	Rain	Single_Road	Car	Male	31	Winter
2019	Wednesday	Weekday	Serious	0	2	1	0	3	Obstruction_of_straight_right_turn	Cloudy	Crossroads	Car	Male	21	Winter
2019	Wednesday	Weekday	Minor	0	0	1	0	1	Failure_to_drive_safely	Clear	Single_Road	Car	Male	41	Winter
2019	Wednesday	Weekday	Serious	0	1	0	0	1	Failure_to_drive_safely	Clear	Single_Road	Two-wheeled	Male	65	Winter
2019	Wednesday	Weekday	Minor	0	0	1	0	1	Failure_to_drive_safely	Clear	Single_Road	Two-wheeled	Male	51	Winter
2019	Wednesday	Weekday	Serious	0	1	2	0	3	Violation_of_traffic_signals	Clear	Crossroads	Two-wheeled	Male	21	Winter
2019	Wednesday	Weekday	Minor	0	0	1	0	1	Failure_to_drive_safely	Clear	Single_Road	Car	Male	51	Winter
2019	Thursday	Weekday	Minor	0	0	1	0	1	Failure_to_drive_safely	Clear	Single_Road	Car	Female	51	Winter
2019	Thursday	Weekday	Minor	0	0	1	0	1	Failure_to_drive_safely	Clear	Single_Road	Car	Male	51	Winter
2019	Thursday	Weekday	Minor	0	0	1	0	1	Failure_to_secure_safe_distance	Clear	Crossroads	Van	Male	21	Winter
2019	Thursday	Weekday	Minor	0	0	1	0	1	Violation_of_traffic_signals	Clear	Single_Road	Car	Female	21	Winter
2019	Thursday	Weekday	Serious	0	1	0	0	1	Failure_to_drive_safely	Clear	Crossroads	Car	Female	21	Winter
2019	Thursday	Weekday	Serious	0	1	1	0	2	Failure_to_drive_safely	Clear	Single_Road	Van	Male	51	Winter
2019	Thursday	Weekday	Injury	0	0	0	1	1	Violation_of_traffic_signals	Clear	Crossroads	Two-wheeled	Male	21	Winter
2019	Friday	Weekday	Minor	0	0	1	0	1	Failure_to_drive_safely	Clear	Crossroads	Car	Female	20	Spring
2019	Friday	Weekday	Minor	0	0	1	0	1	Obstruction_of_straight_right_turn	Clear	Crossroads	Car	Male	41	Spring
2019	Friday	Weekday	Serious	0	1	0	0	1	Failure_to_drive_safely	Clear	Crossroads	Car	Female	31	Spring
2019	Friday	Weekday	Serious	0	1	0	0	1	Crossing_center_line	Clear	Single_Road	Car	Male	21	Spring
2019	Friday	Weekday	Serious	0	1	0	0	1	Failure_to_drive_safely	Clear	Crossroads	Car	Male	65	Spring
2019	Friday	Weekday	Minor	0	0	1	0	1	Crossing_center_line	Clear	Crossroads	Car	Male	31	Spring
2019	Friday	Weekday	Serious	0	1	0	0	1	Failure_to_drive_safely	Clear	Crossroads	Car	Male	31	Spring
2019	Friday	Weekday	Minor	0	0	1	0	1	Failure_to_drive_safely	Clear	Single_Road	Car	Female	31	Spring
2019	Saturday	Weekend	Serious	0	1	1	0	2	Failure_to_drive_safely	Clear	Single_Road	Car	Male	51	Spring
2019	Saturday	Weekend	Serious	0	1	0	0	1	Failure_to_drive_safely	Clear	Crossroads	Car	Male	21	Spring
2019	Saturday	Weekend	Serious	0	1	2	0	3	Failure_to_drive_safely	Clear	Single_Road	Car	Male	20	Spring
2019	Saturday	Weekend	Serious	0	1	0	0	1	Failure_to_drive_safely	Clear	Single_Road	Cargo	Male	41	Spring
2019	Saturday	Weekend	Serious	0	1	0	0	1	Failure_to_drive_safely	Clear	Single_Road	Two-wheeled	Male	41	Spring
2019	Sunday	Weekend	Minor	0	0	2	0	2	Violation_of_intersection_driving_method	Clear	Crossroads	Car	Male	65	Spring
2019	Sunday	Weekend	Serious	0	1	0	0	1	Failure_to_drive_safely	Clear	Single_Road	Car	Male	21	Spring
2019	Sunday	Weekend	Minor	0	0	1	0	1	Failure_to_drive_safely	Clear	Single_Road	Car	Male	65	Spring
2019	Sunday	Weekend	Minor	0	0	3	0	3	Failure_to_drive_safely	Clear	Crossroads	Car	Male	65	Spring
2019	Sunday	Weekend	Minor	0	0	5	0	5	Failure_to_drive_safely	Clear	Crossroads	Car	Female	41	Spring
2019	Sunday	Weekend	Minor	0	0	1	0	1	Failure_to_secure_safe_distance	Clear	Single_Road	Van	Male	51	Spring
2019	Sunday	Weekend	Minor	0	0	1	0	1	Failure_to_drive_safely	Clear	Single_Road	Cargo	Male	65	Spring
2019	Sunday	Weekend	Minor	0	0	1	0	1	Failure_to_drive_safely	Clear	Crossroads	Car	Male	61	Spring
2019	Monday	Weekday	Minor	0	0	1	0	1	Failure_to_secure_safe_distance	Clear	Single_Road	Car	Male	51	Spring
2019	Monday	Weekday	Minor	0	0	1	0	1	Violation_of_intersection_driving_method	Clear	Crossroads	Car	Male	41	Spring
2019	Monday	Weekday	Minor	0	0	1	0	1	Failure_to_drive_safely	Clear	Single_Road	Car	Female	31	Spring
2019	Monday	Weekday	Minor	0	0	1	0	1	Failure_to_drive_safely	Clear	Single_Road	Construction_Machinery	Male	41	Spring
2019	Monday	Weekday	Minor	0	0	2	1	3	Obstruction_of_straight_right_turn	Clear	Crossroads	Car	Female	65	Spring
2019	Monday	Weekday	Minor	0	0	2	0	2	Violation_of_intersection_driving_method	Clear	Crossroads	Car	Female	41	Spring
2019	Monday	Weekday	Serious	0	1	0	0	1	Violation_of_pedestrian_protection_duty	Clear	Crossroads	Car	Male	65	Spring
2019	Monday	Weekday	Minor	0	0	3	0	3	Violation_of_intersection_driving_method	Clear	Crossroads	Car	Male	65	Spring
2019	Monday	Weekday	Minor	0	0	1	0	1	Obstruction_of_straight_right_turn	Clear	Crossroads	Cargo	Male	51	Spring
2019	Monday	Weekday	Minor	0	0	3	0	3	Failure_to_secure_safe_distance	Clear	Single_Road	Car	Male	21	Spring
2019	Monday	Weekday	Serious	0	1	2	0	3	Failure_to_drive_safely	Clear	Crossroads	Car	Male	21	Spring
2019	Monday	Weekday	Minor	0	0	3	0	3	Failure_to_drive_safely	Clear	Crossroads	Car	Female	41	Spring
2019	Monday	Weekday	Minor	0	0	3	0	3	Failure_to_drive_safely	Clear	Single_Road	Car	Female	41	Spring
2019	Tuesday	Weekday	Minor	0	0	3	0	3	Failure_to_drive_safely	Clear	Crossroads	Car	Male	51	Spring
2019	Tuesday	Weekday	Serious	0	1	0	0	1	Failure_to_drive_safely	Clear	Single_Road	Two-wheeled	Male	41	Spring
2019	Tuesday	Weekday	Minor	0	0	1	0	1	Failure_to_drive_safely	Clear	Single_Road	Car	Male	51	Spring
2019	Tuesday	Weekday	Minor	0	0	2	0	2	Crossing_center_line	Clear	Single_Road	Car	Male	51	Spring
2019	Tuesday	Weekday	Minor	0	0	1	0	1	Failure_to_drive_safely	Clear	Single_Road	Car	Male	61	Spring
2019	Tuesday	Weekday	Minor	0	0	2	0	2	Failure_to_drive_safely	Clear	Single_Road	Two-wheeled	Male	21	Spring
2019	Tuesday	Weekday	Minor	0	0	2	0	2	Failure_to_secure_safe_distance	Clear	Single_Road	Van	Male	65	Spring
2019	Tuesday	Weekday	Minor	0	0	1	0	1	Violation_of_intersection_driving_method	Clear	Crossroads	Two-wheeled	Male	20	Spring
2019	Tuesday	Weekday	Minor	0	0	1	0	1	Failure_to_secure_safe_distance	Clear	Crossroads	Car	Male	21	Spring
2019	Tuesday	Weekday	Minor	0	0	1	1	2	Violation_of_intersection_driving_method	Clear	Crossroads	Car	Female	51	Spring
2019	Tuesday	Weekday	Minor	0	0	1	0	1	Failure_to_drive_safely	Clear	Crossroads	Car	Female	21	Spring
2019	Tuesday	Weekday	Minor	0	0	1	0	1	Obstruction_of_straight_right_turn	Clear	Crossroads	Two-wheeled	Male	31	Spring
2019	Tuesday	Weekday	Minor	0	0	1	0	1	Failure_to_drive_safely	Clear	Crossroads	Car	Male	51	Spring
2019	Tuesday	Weekday	Minor	0	0	2	0	2	Failure_to_drive_safely	Clear	Crossroads	Car	Male	41	Spring
2019	Wednesday	Weekday	Serious	0	1	0	0	1	Failure_to_drive_safely	Clear	Single_Road	Van	Male	31	Spring
2019	Wednesday	Weekday	Minor	0	0	1	0	1	Failure_to_drive_safely	Clear	Single_Road	Cargo	Male	51	Spring
2019	Wednesday	Weekday	Minor	0	0	1	0	1	Lane_violation	Clear	Single_Road	Car	Male	31	Spring
2019	Wednesday	Weekday	Serious	0	1	3	0	4	Violation_of_intersection_driving_method	Clear	Crossroads	Car	Male	31	Spring
2019	Wednesday	Weekday	Minor	0	0	2	0	2	Failure_to_drive_safely	Clear	Crossroads	Car	Female	51	Spring
2019	Wednesday	Weekday	Minor	0	0	2	0	2	Failure_to_secure_safe_distance	Clear	Crossroads	Car	Female	41	Spring
2019	Wednesday	Weekday	Minor	0	0	1	0	1	Failure_to_drive_safely	Clear	Single_Road	Car	Female	61	Spring
2019	Wednesday	Weekday	Minor	0	0	1	0	1	Failure_to_drive_safely	Clear	Single_Road	Motorcycle	Male	21	Spring
2019	Wednesday	Weekday	Minor	0	0	2	0	2	Failure_to_drive_safely	Clear	Single_Road	Car	Male	65	Spring
2019	Wednesday	Weekday	Serious	0	1	0	0	1	Failure_to_drive_safely	Clear	Crossroads	Cargo	Male	41	Spring
2019	Wednesday	Weekday	Minor	0	0	1	0	1	Violation_of_traffic_signals	Clear	Crossroads	Car	Female	31	Spring
2019	Wednesday	Weekday	Minor	0	0	1	0	1	Crossing_center_line	Clear	Single_Road	Car	Male	21	Spring
2019	Thursday	Weekday	Minor	0	0	2	0	2	Failure_to_drive_safely	Clear	Crossroads	Van	Male	21	Spring
2019	Thursday	Weekday	Minor	0	0	3	0	3	Failure_to_secure_safe_distance	Clear	Crossroads	Car	Male	51	Spring
2019	Thursday	Weekday	Minor	0	0	1	0	1	Failure_to_drive_safely	Clear	Crossroads	Car	Male	65	Spring
2019	Thursday	Weekday	Minor	0	0	1	0	1	Failure_to_drive_safely	Clear	Single_Road	Car	Female	21	Spring
2019	Thursday	Weekday	Minor	0	0	2	0	2	Violation_of_intersection_driving_method	Clear	Crossroads	Cargo	Male	61	Spring
2019	Thursday	Weekday	Minor	0	0	1	0	1	Failure_to_drive_safely	Clear	Single_Road	Car	Male	51	Spring
2019	Thursday	Weekday	Serious	0	5	1	0	6	Failure_to_drive_safely	Clear	Crossroads	Van	Male	51	Spring
2019	Thursday	Weekday	Minor	0	0	1	0	1	Failure_to_drive_safely	Clear	Single_Road	Car	Male	41	Spring
2019	Thursday	Weekday	Minor	0	0	2	0	2	Violation_of_intersection_driving_method	Clear	Crossroads	Car	Male	51	Spring
2019	Thursday	Weekday	Minor	0	0	1	1	2	Crossing_center_line	Clear	Single_Road	Two-wheeled	Male	21	Spring
2019	Thursday	Weekday	Minor	0	0	2	0	2	Failure_to_drive_safely	Clear	Crossroads	Car	Male	21	Spring
2019	Thursday	Weekday	Minor	0	0	1	0	1	Failure_to_drive_safely	Clear	Crossroads	Car	Male	51	Spring
2019	Thursday	Weekday	Minor	0	0	1	0	1	Failure_to_drive_safely	Clear	Crossroads	Car	Male	51	Spring
2019	Friday	Weekday	Serious	0	1	1	0	2	Failure_to_drive_safely	Clear	Single_Road	Cargo	Male	31	Spring
2019	Friday	Weekday	Minor	0	0	5	0	5	Violation_of_intersection_driving_method	Clear	Crossroads	Car	Female	41	Spring
2019	Friday	Weekday	Serious	0	1	1	1	3	Failure_to_drive_safely	Clear	Crossroads	Construction_Machinery	Male	21	Spring
2019	Friday	Weekday	Serious	0	1	0	0	1	Violation_of_traffic_signals	Clear	Crossroads	Car	Male	31	Spring
2019	Friday	Weekday	Serious	0	1	0	0	1	Failure_to_drive_safely	Clear	Crossroads	Car	Male	65	Spring
2019	Friday	Weekday	Minor	0	0	1	0	1	Failure_to_drive_safely	Clear	Single_Road	Cargo	Male	51	Spring
2019	Friday	Weekday	Minor	0	0	2	0	2	Violation_of_intersection_driving_method	Clear	Crossroads	Car	Male	21	Spring
2019	Friday	Weekday	Minor	0	0	1	0	1	Violation_of_traffic_signals	Clear	Crossroads	Car	Female	21	Spring
2019	Friday	Weekday	Serious	0	1	0	0	1	Failure_to_drive_safely	Clear	Crossroads	Motorcycle	Male	65	Spring
2019	Friday	Weekday	Minor	0	0	1	0	1	Failure_to_drive_safely	Clear	Crossroads	Car	Male	65	Spring
2019	Friday	Weekday	Minor	0	0	1	0	1	Failure_to_drive_safely	Clear	Single_Road	Car	Male	51	Spring
2019	Friday	Weekday	Minor	0	0	2	0	2	Violation_of_intersection_driving_method	Clear	Crossroads	Car	Male	51	Spring
2019	Friday	Weekday	Minor	0	0	2	1	3	Violation_of_traffic_signals	Clear	Crossroads	Car	Male	31	Spring
2019	Saturday	Weekend	Serious	0	1	0	0	1	Failure_to_drive_safely	Clear	Single_Road	Cargo	Male	41	Spring
2019	Saturday	Weekend	Minor	0	0	1	0	1	Failure_to_drive_safely	Clear	Single_Road	Car	Male	21	Spring
2019	Saturday	Weekend	Serious	0	1	0	0	1	Crossing_center_line	Clear	Single_Road	Car	Female	21	Spring
2019	Saturday	Weekend	Minor	0	0	1	0	1	Failure_to_drive_safely	Clear	Crossroads	Car	Female	41	Spring
2019	Saturday	Weekend	Minor	0	0	1	0	1	Failure_to_drive_safely	Clear	Crossroads	Car	Male	31	Spring
2019	Saturday	Weekend	Minor	0	0	1	0	1	Violation_of_traffic_signals	Clear	Crossroads	Car	Male	61	Spring
2019	Saturday	Weekend	Serious	0	3	0	0	3	Violation_of_intersection_driving_method	Clear	Crossroads	Car	Male	65	Spring
2019	Saturday	Weekend	Minor	0	0	1	0	1	Violation_of_traffic_signals	Clear	Crossroads	Car	Male	65	Spring
2019	Saturday	Weekend	Minor	0	0	2	0	2	Violation_of_intersection_driving_method	Clear	Crossroads	Car	Female	31	Spring
2019	Sunday	Weekend	Minor	0	0	1	0	1	Failure_to_drive_safely	Clear	Single_Road	Car	Male	21	Spring
2019	Sunday	Weekend	Minor	0	0	2	0	2	Failure_to_drive_safely	Clear	Crossroads	Car	Male	21	Spring
2019	Sunday	Weekend	Minor	0	0	1	0	1	Failure_to_drive_safely	Clear	Crossroads	Car	Female	41	Spring
2019	Sunday	Weekend	Minor	0	0	1	0	1	Failure_to_secure_safe_distance	Clear	Single_Road	Car	Male	41	Spring
2019	Sunday	Weekend	Injury	0	0	0	1	1	Failure_to_drive_safely	Clear	Crossroads	Car	Male	41	Spring
2019	Sunday	Weekend	Minor	0	0	2	0	2	Violation_of_traffic_signals	Cloudy	Crossroads	Two-wheeled	Male	51	Spring
2019	Sunday	Weekend	Minor	0	0	1	0	1	Failure_to_drive_safely	Clear	Single_Road	Van	Male	41	Spring
2019	Sunday	Weekend	Serious	0	1	0	0	1	Violation_of_traffic_signals	Clear	Single_Road	Car	Male	61	Spring
2019	Sunday	Weekend	Minor	0	0	3	0	3	Failure_to_drive_safely	Clear	Single_Road	Car	Male	51	Spring
2019	Sunday	Weekend	Minor	0	0	1	0	1	Failure_to_drive_safely	Cloudy	Crossroads	Car	Female	51	Spring
2019	Sunday	Weekend	Minor	0	0	2	0	2	Failure_to_drive_safely	Clear	Crossroads	Car	Male	51	Spring
2019	Sunday	Weekend	Minor	0	0	1	0	1	Failure_to_drive_safely	Clear	Crossroads	Car	Male	51	Spring
2019	Sunday	Weekend	Minor	0	0	1	0	1	Failure_to_drive_safely	Clear	Single_Road	Car	Female	41	Spring
2019	Sunday	Weekend	Serious	0	1	0	0	1	Failure_to_secure_safe_distance	Clear	Single_Road	Cargo	Male	61	Spring
2019	Monday	Weekday	Serious	0	1	0	0	1	Failure_to_drive_safely	Clear	Crossroads	Car	Male	31	Spring
2019	Monday	Weekday	Minor	0	0	1	0	1	Failure_to_drive_safely	Clear	Crossroads	Cargo	Male	41	Spring
2019	Monday	Weekday	Minor	0	0	1	0	1	Failure_to_secure_safe_distance	Clear	Crossroads	Cargo	Male	65	Spring
2019	Monday	Weekday	Minor	0	0	1	0	1	Violation_of_intersection_driving_method	Clear	Crossroads	Car	Male	41	Spring
2019	Monday	Weekday	Minor	0	0	1	0	1	Violation_of_pedestrian_protection_duty	Clear	Crossroads	Car	Male	51	Spring
2019	Monday	Weekday	Serious	0	1	0	0	1	Violation_of_traffic_signals	Clear	Crossroads	Car	Female	21	Spring
2019	Monday	Weekday	Minor	0	0	1	0	1	Failure_to_drive_safely	Clear	Crossroads	Car	Female	51	Spring
2019	Monday	Weekday	Minor	0	0	2	0	2	Failure_to_drive_safely	Clear	Crossroads	Car	Female	65	Spring
2019	Monday	Weekday	Minor	0	0	2	0	2	Failure_to_drive_safely	Clear	Crossroads	Car	Female	51	Spring
2019	Monday	Weekday	Minor	0	0	1	0	1	Violation_of_intersection_driving_method	Clear	Crossroads	Car	Female	51	Spring
2019	Monday	Weekday	Serious	0	1	0	0	1	Failure_to_drive_safely	Cloudy	Crossroads	Car	Female	61	Spring
2019	Monday	Weekday	Minor	0	0	1	0	1	Obstruction_of_straight_right_turn	Clear	Crossroads	Van	Male	51	Spring
2019	Monday	Weekday	Minor	0	0	1	0	1	Failure_to_drive_safely	Rain	Crossroads	Car	Female	51	Spring
2019	Monday	Weekday	Serious	0	1	0	0	1	Crossing_center_line	Rain	Single_Road	Car	Female	41	Spring
2019	Monday	Weekday	Minor	0	0	1	0	1	Obstruction_of_straight_right_turn	Rain	Crossroads	Car	Female	41	Spring
2019	Monday	Weekday	Serious	0	1	0	0	1	Violation_of_traffic_signals	Rain	Crossroads	Cargo	Male	61	Spring
2019	Monday	Weekday	Minor	0	0	2	0	2	Failure_to_drive_safely	Cloudy	Single_Road	Car	Male	31	Spring
2019	Monday	Weekday	Minor	0	0	2	0	2	Failure_to_drive_safely	Rain	Crossroads	Car	Male	51	Spring
2019	Tuesday	Weekday	Serious	0	1	0	0	1	Failure_to_drive_safely	Rain	Single_Road	Two-wheeled	Male	31	Spring
2019	Tuesday	Weekday	Serious	0	1	0	0	1	Violation_of_traffic_signals	Clear	Crossroads	Cargo	Male	51	Spring
2019	Tuesday	Weekday	Serious	0	1	0	0	1	Violation_of_intersection_driving_method	Clear	Crossroads	Car	Male	31	Spring
2019	Tuesday	Weekday	Minor	0	0	1	0	1	Failure_to_secure_safe_distance	Clear	Crossroads	Car	Female	21	Spring
2019	Tuesday	Weekday	Minor	0	0	1	0	1	Failure_to_drive_safely	Clear	Single_Road	Car	Female	21	Spring
2019	Tuesday	Weekday	Minor	0	0	1	0	1	Violation_of_traffic_signals	Clear	Crossroads	Car	Female	51	Spring
2019	Tuesday	Weekday	Minor	0	0	5	0	5	Failure_to_drive_safely	Clear	Single_Road	Cargo	Male	21	Spring
2019	Tuesday	Weekday	Serious	0	1	1	0	2	Crossing_center_line	Clear	Crossroads	Car	Female	41	Spring
2019	Tuesday	Weekday	Minor	0	0	1	0	1	Failure_to_drive_safely	Clear	Crossroads	Car	Male	51	Spring
2019	Tuesday	Weekday	Serious	0	1	0	0	1	Failure_to_drive_safely	Cloudy	Crossroads	Car	Male	21	Spring
2019	Tuesday	Weekday	Serious	0	1	0	0	1	Failure_to_drive_safely	Clear	Single_Road	Car	Male	51	Spring
2019	Tuesday	Weekday	Serious	0	1	2	0	3	Failure_to_drive_safely	Clear	Single_Road	Car	Male	41	Spring
2019	Tuesday	Weekday	Minor	0	0	1	0	1	Failure_to_drive_safely	Clear	Crossroads	Car	Male	61	Spring
2019	Wednesday	Weekday	Minor	0	0	2	0	2	Failure_to_drive_safely	Clear	Crossroads	Car	Male	31	Spring
2019	Wednesday	Weekday	Minor	0	0	1	0	1	Failure_to_secure_safe_distance	Clear	Single_Road	Two-wheeled	Male	51	Spring
2019	Wednesday	Weekday	Minor	0	0	1	0	1	Failure_to_drive_safely	Clear	Crossroads	Car	Male	21	Spring
2019	Wednesday	Weekday	Serious	0	1	0	0	1	Failure_to_secure_safe_distance	Clear	Crossroads	Car	Male	41	Spring
2019	Wednesday	Weekday	Minor	0	0	1	0	1	Failure_to_drive_safely	Clear	Single_Road	Agricultural_Machinery	Male	65	Spring
2019	Wednesday	Weekday	Minor	0	0	2	0	2	Failure_to_drive_safely	Clear	Crossroads	Van	Male	21	Spring
2019	Wednesday	Weekday	Minor	0	0	1	0	1	Lane_violation	Clear	Crossroads	Car	Male	51	Spring
2019	Wednesday	Weekday	Minor	0	0	1	0	1	Crossing_center_line	Clear	Single_Road	Car	Female	51	Spring
2019	Wednesday	Weekday	Minor	0	0	1	0	1	Violation_of_traffic_signals	Clear	Crossroads	Car	Male	65	Spring
2019	Wednesday	Weekday	Serious	0	2	0	0	2	Violation_of_traffic_signals	Clear	Crossroads	Cargo	Male	65	Spring
2019	Wednesday	Weekday	Minor	0	0	2	0	2	Violation_of_intersection_driving_method	Clear	Crossroads	Car	Male	31	Spring
2019	Wednesday	Weekday	Minor	0	0	1	0	1	Violation_of_pedestrian_protection_duty	Clear	Crossroads	Car	Female	41	Spring
2019	Wednesday	Weekday	Minor	0	0	1	0	1	Violation_of_traffic_signals	Clear	Crossroads	Two-wheeled	Male	21	Spring
2019	Wednesday	Weekday	Minor	0	0	1	0	1	Failure_to_drive_safely	Clear	Crossroads	Car	Female	41	Spring
2019	Wednesday	Weekday	Serious	0	1	0	0	1	Failure_to_drive_safely	Clear	Crossroads	Car	Female	41	Spring
2019	Wednesday	Weekday	Minor	0	0	1	0	1	Violation_of_intersection_driving_method	Clear	Crossroads	Car	Male	41	Spring
2019	Wednesday	Weekday	Minor	0	0	1	0	1	Failure_to_drive_safely	Clear	Crossroads	Car	Male	31	Spring
2019	Thursday	Weekday	Minor	0	0	1	0	1	Failure_to_drive_safely	Clear	Crossroads	Car	Female	21	Spring
2019	Thursday	Weekday	Serious	0	2	1	0	3	Violation_of_intersection_driving_method	Clear	Crossroads	Car	Female	41	Spring
2019	Thursday	Weekday	Minor	0	0	2	0	2	Failure_to_drive_safely	Clear	Single_Road	Car	Male	31	Spring
2019	Thursday	Weekday	Serious	0	1	0	0	1	Failure_to_drive_safely	Clear	Crossroads	Cargo	Male	51	Spring
2019	Thursday	Weekday	Minor	0	0	1	0	1	Failure_to_drive_safely	Clear	Single_Road	Car	Male	21	Spring
2019	Thursday	Weekday	Serious	0	2	0	0	2	Failure_to_secure_safe_distance	Clear	Crossroads	Car	Female	51	Spring
2019	Thursday	Weekday	Minor	0	0	2	0	2	Failure_to_drive_safely	Clear	Crossroads	Cargo	Female	51	Spring
2019	Thursday	Weekday	Serious	0	1	1	0	2	Violation_of_traffic_signals	Clear	Crossroads	Van	Female	21	Spring
2019	Thursday	Weekday	Minor	0	0	1	0	1	Failure_to_drive_safely	Clear	Single_Road	Car	Male	31	Spring
2019	Thursday	Weekday	Serious	0	1	0	0	1	Violation_of_traffic_signals	Clear	Crossroads	Car	Male	21	Spring
2019	Thursday	Weekday	Minor	0	0	3	0	3	Violation_of_intersection_driving_method	Clear	Single_Road	Car	Male	21	Spring
2019	Thursday	Weekday	Minor	0	0	2	0	2	Violation_of_intersection_driving_method	Clear	Crossroads	Car	Female	31	Spring
2019	Thursday	Weekday	Minor	0	0	1	0	1	Violation_of_intersection_driving_method	Clear	Crossroads	Car	Male	41	Spring
2019	Thursday	Weekday	Minor	0	0	3	0	3	Failure_to_drive_safely	Clear	Crossroads	Car	Male	41	Spring
2019	Thursday	Weekday	Minor	0	0	2	0	2	Obstruction_of_straight_right_turn	Clear	Crossroads	Car	Male	65	Spring
2019	Friday	Weekday	Minor	0	0	1	0	1	Failure_to_secure_safe_distance	Clear	Single_Road	Car	Female	31	Spring
2019	Friday	Weekday	Injury	0	0	0	1	1	Violation_of_intersection_driving_method	Clear	Crossroads	Car	Female	41	Spring
2019	Friday	Weekday	Minor	0	0	1	0	1	Failure_to_drive_safely	Clear	Crossroads	Cargo	Male	51	Spring
2019	Friday	Weekday	Minor	0	0	1	0	1	Crossing_center_line	Clear	Crossroads	Car	Male	51	Spring
2019	Friday	Weekday	Minor	0	0	3	0	3	Failure_to_drive_safely	Clear	Crossroads	Car	Male	41	Spring
2019	Saturday	Weekend	Death	1	0	0	0	1	Violation_of_traffic_signals	Clear	Crossroads	Cargo	Male	65	Spring
2019	Saturday	Weekend	Serious	0	1	0	0	1	Violation_of_traffic_signals	Clear	Crossroads	Cargo	Male	51	Spring
2019	Saturday	Weekend	Minor	0	0	3	1	4	Failure_to_drive_safely	Clear	Crossroads	Car	Male	65	Spring
2019	Saturday	Weekend	Serious	0	1	0	0	1	Failure_to_drive_safely	Clear	Crossroads	Car	Male	51	Spring
2019	Saturday	Weekend	Minor	0	0	2	0	2	Violation_of_intersection_driving_method	Clear	Crossroads	Car	Male	21	Spring
2019	Saturday	Weekend	Serious	0	1	4	0	5	Failure_to_drive_safely	Clear	Single_Road	Car	Male	51	Spring
2019	Saturday	Weekend	Minor	0	0	6	0	6	Failure_to_drive_safely	Clear	Single_Road	Car	Male	20	Spring
2019	Saturday	Weekend	Serious	0	2	2	0	4	Violation_of_intersection_driving_method	Clear	Crossroads	Two-wheeled	Male	21	Spring
2019	Saturday	Weekend	Minor	0	0	4	0	4	Failure_to_drive_safely	Clear	Single_Road	Car	Female	41	Spring
2019	Saturday	Weekend	Serious	0	1	1	0	2	Crossing_center_line	Clear	Single_Road	Car	Male	41	Spring
2019	Sunday	Weekend	Serious	0	1	1	0	2	Failure_to_drive_safely	Clear	Single_Road	Car	Male	21	Spring
2019	Sunday	Weekend	Minor	0	0	1	0	1	Failure_to_drive_safely	Clear	Crossroads	Car	Male	51	Spring
2019	Sunday	Weekend	Minor	0	0	1	0	1	Violation_of_intersection_driving_method	Clear	Crossroads	Car	Male	31	Spring
2019	Sunday	Weekend	Serious	0	1	0	0	1	Obstruction_of_straight_right_turn	Clear	Crossroads	Car	Male	65	Spring
2019	Sunday	Weekend	Minor	0	0	1	0	1	Failure_to_drive_safely	Clear	Single_Road	Cargo	Male	41	Spring
2019	Sunday	Weekend	Minor	0	0	1	0	1	Lane_violation	Clear	Single_Road	Car	Female	61	Spring
2019	Sunday	Weekend	Serious	0	1	0	0	1	Violation_of_traffic_signals	Clear	Crossroads	Car	Male	51	Spring
2019	Sunday	Weekend	Minor	0	0	1	0	1	Failure_to_drive_safely	Clear	Single_Road	Cargo	Male	20	Spring
2019	Sunday	Weekend	Serious	0	1	0	0	1	Failure_to_drive_safely	Clear	Crossroads	Car	Male	41	Spring
2019	Monday	Weekday	Minor	0	0	1	0	1	Failure_to_secure_safe_distance	Clear	Crossroads	Car	Male	41	Spring
2019	Monday	Weekday	Minor	0	0	2	0	2	Failure_to_drive_safely	Clear	Crossroads	Cargo	Female	51	Spring
2019	Monday	Weekday	Minor	0	0	3	0	3	Violation_of_intersection_driving_method	Clear	Crossroads	Cargo	Male	51	Spring
2019	Monday	Weekday	Minor	0	0	1	0	1	Failure_to_drive_safely	Clear	Single_Road	Van	Male	51	Spring
2019	Monday	Weekday	Minor	0	0	1	0	1	Lane_violation	Clear	Single_Road	Car	Male	65	Spring
2019	Monday	Weekday	Serious	0	1	0	0	1	Failure_to_drive_safely	Clear	Single_Road	Van	Male	41	Spring
2019	Monday	Weekday	Minor	0	0	1	0	1	Violation_of_traffic_signals	Clear	Crossroads	Cargo	Male	61	Spring
2019	Monday	Weekday	Serious	0	1	0	0	1	Failure_to_secure_safe_distance	Clear	Single_Road	Cargo	Male	41	Spring
2019	Monday	Weekday	Serious	0	1	0	0	1	Failure_to_drive_safely	Clear	Crossroads	Cargo	Male	41	Spring
2019	Monday	Weekday	Minor	0	0	1	0	1	Failure_to_drive_safely	Clear	Single_Road	Car	Male	21	Spring
2019	Tuesday	Weekday	Serious	0	1	0	0	1	Failure_to_drive_safely	Clear	Single_Road	Car	Female	31	Spring
2019	Tuesday	Weekday	Minor	0	0	2	0	2	Failure_to_drive_safely	Clear	Crossroads	Car	Male	21	Spring
2019	Tuesday	Weekday	Serious	0	1	0	0	1	Violation_of_traffic_signals	Clear	Crossroads	Cargo	Male	51	Spring
2019	Tuesday	Weekday	Minor	0	0	3	0	3	Obstruction_of_straight_right_turn	Clear	Crossroads	Car	Female	51	Spring
2019	Tuesday	Weekday	Minor	0	0	1	0	1	Failure_to_secure_safe_distance	Clear	Single_Road	Cargo	Male	41	Spring
2019	Tuesday	Weekday	Death	1	0	0	0	1	Obstruction_of_straight_right_turn	Clear	Crossroads	Cargo	Male	51	Spring
2019	Tuesday	Weekday	Serious	0	1	0	0	1	Failure_to_drive_safely	Clear	Crossroads	Van	Male	31	Spring
2019	Tuesday	Weekday	Serious	0	1	1	0	2	Failure_to_drive_safely	Clear	Single_Road	Cargo	Male	65	Spring
2019	Tuesday	Weekday	Injury	0	0	0	1	1	Failure_to_drive_safely	Clear	Single_Road	Car	Male	61	Spring
2019	Tuesday	Weekday	Serious	0	1	0	0	1	Failure_to_drive_safely	Clear	Crossroads	Cargo	Male	61	Spring
2019	Tuesday	Weekday	Serious	0	1	1	0	2	Lane_violation	Clear	Crossroads	Car	Male	51	Spring
2019	Tuesday	Weekday	Minor	0	0	1	0	1	Violation_of_traffic_signals	Clear	Crossroads	Car	Male	41	Spring
2019	Tuesday	Weekday	Serious	0	2	1	0	3	Failure_to_drive_safely	Clear	Single_Road	Construction_Machinery	Male	51	Spring
2019	Tuesday	Weekday	Serious	0	1	0	0	1	Failure_to_drive_safely	Clear	Crossroads	Car	Female	31	Spring
2019	Tuesday	Weekday	Minor	0	0	2	0	2	Failure_to_drive_safely	Clear	Crossroads	Car	Female	51	Spring
2019	Tuesday	Weekday	Minor	0	0	1	0	1	Failure_to_drive_safely	Cloudy	Single_Road	Car	Female	21	Spring
2019	Tuesday	Weekday	Minor	0	0	3	0	3	Violation_of_intersection_driving_method	Clear	Crossroads	Car	Male	41	Spring
2019	Tuesday	Weekday	Minor	0	0	1	0	1	Failure_to_drive_safely	Clear	Single_Road	Van	Male	51	Spring
2019	Tuesday	Weekday	Minor	0	0	1	0	1	Failure_to_drive_safely	Clear	Single_Road	Car	Male	31	Spring
2019	Wednesday	Weekday	Minor	0	0	1	0	1	Crossing_center_line	Clear	Single_Road	Car	Female	21	Spring
2019	Wednesday	Weekday	Minor	0	0	1	0	1	Failure_to_drive_safely	Clear	Crossroads	Two-wheeled	Male	41	Spring
2019	Wednesday	Weekday	Minor	0	0	1	0	1	Violation_of_intersection_driving_method	Clear	Crossroads	Car	Male	41	Spring
2019	Wednesday	Weekday	Minor	0	0	5	0	5	Failure_to_drive_safely	Clear	Crossroads	Car	Male	65	Spring
2019	Wednesday	Weekday	Minor	0	0	2	0	2	Failure_to_secure_safe_distance	Clear	Crossroads	Cargo	Male	41	Spring
2019	Wednesday	Weekday	Serious	0	1	0	0	1	Failure_to_drive_safely	Clear	Single_Road	Car	Female	51	Spring
2019	Wednesday	Weekday	Minor	0	0	1	0	1	Failure_to_drive_safely	Clear	Crossroads	Car	Male	51	Spring
2019	Wednesday	Weekday	Minor	0	0	2	0	2	Failure_to_drive_safely	Clear	Crossroads	Car	Male	41	Spring
2019	Wednesday	Weekday	Minor	0	0	2	0	2	Failure_to_drive_safely	Rain	Crossroads	Motorcycle	Male	21	Spring
2019	Wednesday	Weekday	Serious	0	1	0	0	1	Failure_to_drive_safely	Rain	Single_Road	Car	Female	31	Spring
2019	Wednesday	Weekday	Minor	0	0	1	0	1	Failure_to_drive_safely	Rain	Single_Road	Car	Male	31	Spring
2019	Thursday	Weekday	Serious	0	1	1	0	2	Violation_of_pedestrian_protection_duty	Rain	Crossroads	Two-wheeled	Male	51	Spring
2019	Thursday	Weekday	Serious	0	1	0	0	1	Failure_to_drive_safely	Rain	Single_Road	Cargo	Male	21	Spring
2019	Thursday	Weekday	Minor	0	0	4	0	4	Failure_to_drive_safely	Clear	Single_Road	Cargo	Male	51	Spring
2019	Thursday	Weekday	Minor	0	0	1	0	1	Failure_to_drive_safely	Clear	Crossroads	Car	Female	31	Spring
2019	Thursday	Weekday	Minor	0	0	1	0	1	Failure_to_drive_safely	Clear	Single_Road	Car	Male	41	Spring
2019	Thursday	Weekday	Serious	0	1	0	0	1	Violation_of_pedestrian_protection_duty	Clear	Crossroads	Car	Male	65	Spring
2019	Thursday	Weekday	Minor	0	0	3	0	3	Failure_to_secure_safe_distance	Clear	Crossroads	Car	Male	51	Spring
2019	Thursday	Weekday	Minor	0	0	1	0	1	Failure_to_drive_safely	Clear	Single_Road	Car	Female	41	Spring
2019	Thursday	Weekday	Serious	0	1	0	0	1	Violation_of_traffic_signals	Clear	Crossroads	Van	Male	65	Spring
2019	Thursday	Weekday	Minor	0	0	4	0	4	Failure_to_drive_safely	Clear	Crossroads	Cargo	Male	31	Spring
2019	Friday	Weekday	Minor	0	0	1	0	1	Failure_to_drive_safely	Clear	Single_Road	Car	Male	21	Spring
2019	Friday	Weekday	Minor	0	0	1	0	1	Failure_to_drive_safely	Clear	Crossroads	Car	Male	21	Spring
2019	Friday	Weekday	Minor	0	0	2	0	2	Failure_to_drive_safely	Clear	Crossroads	Car	Male	21	Spring
2019	Friday	Weekday	Minor	0	0	1	0	1	Failure_to_drive_safely	Clear	Crossroads	Car	Female	41	Spring
2019	Friday	Weekday	Serious	0	1	0	0	1	Violation_of_traffic_signals	Clear	Crossroads	Car	Male	61	Spring
2019	Friday	Weekday	Serious	0	1	0	0	1	Failure_to_drive_safely	Clear	Crossroads	Car	Male	41	Spring
2019	Friday	Weekday	Serious	0	1	0	0	1	Failure_to_drive_safely	Clear	Crossroads	Cargo	Male	65	Spring
2019	Friday	Weekday	Serious	0	1	0	0	1	Violation_of_traffic_signals	Clear	Crossroads	Car	Male	61	Spring
2019	Friday	Weekday	Minor	0	0	3	0	3	Failure_to_drive_safely	Clear	Crossroads	Car	Male	41	Spring
2019	Friday	Weekday	Minor	0	0	1	0	1	Failure_to_drive_safely	Clear	Single_Road	Car	Male	41	Spring
2019	Friday	Weekday	Serious	0	1	1	0	2	Failure_to_secure_safe_distance	Clear	Single_Road	Car	Female	21	Spring
2019	Friday	Weekday	Minor	0	0	1	0	1	Obstruction_of_straight_right_turn	Clear	Crossroads	Car	Male	51	Spring
2019	Friday	Weekday	Minor	0	0	2	0	2	Failure_to_drive_safely	Clear	Crossroads	Car	Male	51	Spring
2019	Friday	Weekday	Serious	0	1	3	0	4	Failure_to_drive_safely	Clear	Single_Road	Van	Male	41	Spring
2019	Friday	Weekday	Serious	0	1	0	0	1	Failure_to_drive_safely	Clear	Crossroads	Car	Female	41	Spring
2019	Friday	Weekday	Minor	0	0	1	0	1	Violation_of_traffic_signals	Clear	Crossroads	Car	Male	51	Spring
2019	Saturday	Weekend	Serious	0	1	1	0	2	Failure_to_drive_safely	Clear	Crossroads	Construction_Machinery	Male	31	Spring
2019	Saturday	Weekend	Minor	0	0	1	0	1	Failure_to_drive_safely	Clear	Single_Road	Car	Male	21	Spring
2019	Saturday	Weekend	Minor	0	0	2	0	2	Violation_of_traffic_signals	Clear	Crossroads	Car	Female	61	Spring
2019	Saturday	Weekend	Serious	0	2	1	0	3	Violation_of_traffic_signals	Clear	Crossroads	Car	Male	41	Spring
2019	Saturday	Weekend	Minor	0	0	4	0	4	Failure_to_drive_safely	Clear	Crossroads	Car	Male	31	Spring
2019	Saturday	Weekend	Minor	0	0	2	0	2	Violation_of_intersection_driving_method	Clear	Crossroads	Car	Male	21	Spring
2019	Saturday	Weekend	Minor	0	0	7	0	7	Failure_to_drive_safely	Fog	Single_Road	Van	Male	51	Spring
2019	Saturday	Weekend	Serious	0	1	1	0	2	Failure_to_drive_safely	Clear	Single_Road	Car	Male	61	Spring
2019	Saturday	Weekend	Minor	0	0	1	0	1	Failure_to_drive_safely	Rain	Crossroads	Special	Male	41	Spring
2019	Saturday	Weekend	Minor	0	0	2	0	2	Failure_to_drive_safely	Clear	Single_Road	Car	Male	61	Spring
2019	Saturday	Weekend	Serious	0	1	1	1	3	Crossing_center_line	Cloudy	Crossroads	Cargo	Male	51	Spring
2019	Saturday	Weekend	Minor	0	0	1	0	1	Failure_to_drive_safely	Clear	Crossroads	Car	Female	41	Spring
2019	Saturday	Weekend	Minor	0	0	1	0	1	Failure_to_drive_safely	Clear	Single_Road	Car	Male	41	Spring
2019	Saturday	Weekend	Serious	0	1	0	0	1	Failure_to_drive_safely	Clear	Single_Road	Car	Male	31	Spring
2019	Saturday	Weekend	Serious	0	1	1	0	2	Failure_to_drive_safely	Clear	Single_Road	Van	Male	41	Spring
2019	Saturday	Weekend	Minor	0	0	5	0	5	Failure_to_secure_safe_distance	Clear	Single_Road	Car	Male	21	Spring
2019	Saturday	Weekend	Serious	0	1	0	0	1	Failure_to_drive_safely	Clear	Crossroads	Car	Male	51	Spring
2019	Saturday	Weekend	Serious	0	1	2	0	3	Lane_violation	Clear	Crossroads	Car	Male	31	Spring
2019	Sunday	Weekend	Minor	0	0	4	0	4	Violation_of_traffic_signals	Clear	Crossroads	Car	Male	21	Spring
2019	Sunday	Weekend	Minor	0	0	2	0	2	Failure_to_drive_safely	Clear	Crossroads	Car	Male	51	Spring
2019	Sunday	Weekend	Serious	0	1	0	0	1	Failure_to_drive_safely	Clear	Crossroads	Car	Female	51	Spring
2019	Sunday	Weekend	Minor	0	0	2	0	2	Failure_to_drive_safely	Clear	Crossroads	Car	Male	61	Spring
2019	Sunday	Weekend	Serious	0	2	0	0	2	Crossing_center_line	Clear	Single_Road	Car	Female	31	Spring
2019	Sunday	Weekend	Minor	0	0	2	0	2	Violation_of_traffic_signals	Clear	Crossroads	Van	Male	41	Spring
2019	Sunday	Weekend	Minor	0	0	5	0	5	Failure_to_drive_safely	Clear	Single_Road	Car	Male	51	Spring
2019	Sunday	Weekend	Minor	0	0	1	0	1	Failure_to_secure_safe_distance	Clear	Single_Road	Car	Male	65	Spring
2019	Monday	Weekday	Serious	0	1	0	0	1	Failure_to_drive_safely	Clear	Crossroads	Car	Female	41	Spring
2019	Monday	Weekday	Death	1	0	0	0	1	Failure_to_drive_safely	Clear	Single_Road	Special	Male	41	Spring
2019	Monday	Weekday	Minor	0	0	1	0	1	Failure_to_secure_safe_distance	Clear	Crossroads	Car	Male	41	Spring
2019	Monday	Weekday	Minor	0	0	3	0	3	Failure_to_drive_safely	Clear	Crossroads	Cargo	Male	65	Spring
2019	Monday	Weekday	Minor	0	0	1	0	1	Failure_to_drive_safely	Clear	Crossroads	Cargo	Male	51	Spring
2019	Monday	Weekday	Minor	0	0	1	0	1	Violation_of_traffic_signals	Clear	Crossroads	Car	Male	65	Spring
2019	Monday	Weekday	Minor	0	0	4	0	4	Crossing_center_line	Clear	Single_Road	Construction_Machinery	Male	51	Spring
2019	Monday	Weekday	Serious	0	1	0	0	1	Failure_to_drive_safely	Clear	Crossroads	Car	Male	65	Spring
2019	Monday	Weekday	Serious	0	1	0	0	1	Failure_to_drive_safely	Clear	Single_Road	Cargo	Male	61	Spring
2019	Monday	Weekday	Minor	0	0	1	0	1	Failure_to_drive_safely	Clear	Crossroads	Car	Male	51	Spring
2019	Monday	Weekday	Minor	0	0	4	0	4	Failure_to_drive_safely	Clear	Single_Road	Car	Female	51	Spring
2019	Monday	Weekday	Minor	0	0	2	0	2	Failure_to_drive_safely	Clear	Crossroads	Car	Male	51	Spring
2019	Tuesday	Weekday	Serious	0	1	0	0	1	Failure_to_drive_safely	Clear	Crossroads	Car	Male	20	Spring
2019	Tuesday	Weekday	Minor	0	0	1	0	1	Failure_to_drive_safely	Clear	Single_Road	Car	Male	65	Spring
2019	Tuesday	Weekday	Minor	0	0	2	0	2	Violation_of_intersection_driving_method	Clear	Crossroads	Bicycle	Male	20	Spring
2019	Tuesday	Weekday	Minor	0	0	1	0	1	Failure_to_drive_safely	Clear	Single_Road	Car	Male	65	Spring
2019	Tuesday	Weekday	Serious	0	1	0	0	1	Violation_of_intersection_driving_method	Clear	Crossroads	Cargo	Male	51	Spring
2019	Tuesday	Weekday	Serious	0	1	1	1	3	Failure_to_secure_safe_distance	Clear	Crossroads	Cargo	Male	65	Spring
2019	Tuesday	Weekday	Minor	0	0	1	0	1	Failure_to_drive_safely	Clear	Crossroads	Car	Male	21	Spring
2019	Tuesday	Weekday	Minor	0	0	1	0	1	Violation_of_intersection_driving_method	Clear	Crossroads	Car	Female	51	Spring
2019	Tuesday	Weekday	Minor	0	0	1	0	1	Violation_of_traffic_signals	Clear	Crossroads	Car	Female	21	Spring
2019	Tuesday	Weekday	Serious	0	1	0	0	1	Failure_to_drive_safely	Clear	Crossroads	Car	Female	20	Spring
2019	Tuesday	Weekday	Minor	0	0	1	0	1	Failure_to_drive_safely	Clear	Single_Road	Car	Male	41	Spring
2019	Wednesday	Weekday	Serious	0	1	0	0	1	Failure_to_drive_safely	Clear	Crossroads	Car	Male	20	Spring
2019	Wednesday	Weekday	Death	1	0	1	0	2	Failure_to_drive_safely	Clear	Crossroads	Car	Male	21	Spring
2019	Wednesday	Weekday	Minor	0	0	3	0	3	Violation_of_traffic_signals	Clear	Crossroads	Car	Male	21	Spring
2019	Wednesday	Weekday	Minor	0	0	1	0	1	Violation_of_traffic_signals	Clear	Crossroads	Car	Male	31	Spring
2019	Wednesday	Weekday	Minor	0	0	2	0	2	Failure_to_drive_safely	Clear	Crossroads	Car	Male	65	Spring
2019	Wednesday	Weekday	Minor	0	0	1	0	1	Failure_to_drive_safely	Clear	Single_Road	Car	Male	41	Spring
2019	Wednesday	Weekday	Minor	0	0	2	0	2	Failure_to_drive_safely	Clear	Single_Road	Car	Male	21	Spring
2019	Wednesday	Weekday	Minor	0	0	1	0	1	Failure_to_drive_safely	Clear	Crossroads	Car	Male	21	Spring
2019	Wednesday	Weekday	Serious	0	1	1	0	2	Violation_of_traffic_signals	Clear	Crossroads	Cargo	Male	65	Spring
2019	Wednesday	Weekday	Serious	0	1	0	0	1	Failure_to_drive_safely	Clear	Crossroads	Cargo	Male	61	Spring
2019	Wednesday	Weekday	Minor	0	0	1	0	1	Failure_to_drive_safely	Clear	Crossroads	Car	Female	21	Spring
2019	Wednesday	Weekday	Minor	0	0	1	0	1	Failure_to_drive_safely	Clear	Single_Road	Car	Male	51	Spring
2019	Thursday	Weekday	Minor	0	0	5	0	5	Violation_of_traffic_signals	Clear	Crossroads	Car	Female	21	Spring
2019	Thursday	Weekday	Minor	0	0	1	0	1	Failure_to_drive_safely	Clear	Crossroads	Car	Male	21	Spring
2019	Thursday	Weekday	Minor	0	0	1	0	1	Violation_of_intersection_driving_method	Clear	Crossroads	Car	Female	31	Spring
2019	Thursday	Weekday	Serious	0	1	0	0	1	Violation_of_traffic_signals	Clear	Crossroads	Car	Male	41	Spring
2019	Thursday	Weekday	Serious	0	1	0	0	1	Violation_of_intersection_driving_method	Clear	Crossroads	Van	Male	51	Spring
2019	Thursday	Weekday	Minor	0	0	1	0	1	Violation_of_traffic_signals	Clear	Crossroads	Car	Male	31	Spring
2019	Thursday	Weekday	Minor	0	0	2	0	2	Failure_to_secure_safe_distance	Clear	Single_Road	Car	Male	41	Spring
2019	Thursday	Weekday	Serious	0	1	0	0	1	Failure_to_drive_safely	Clear	Crossroads	Motorcycle	Male	51	Spring
2019	Thursday	Weekday	Minor	0	0	1	0	1	Failure_to_drive_safely	Clear	Crossroads	Car	Female	65	Spring
2019	Thursday	Weekday	Minor	0	0	1	0	1	Obstruction_of_straight_right_turn	Clear	Crossroads	Car	Female	41	Spring
2019	Thursday	Weekday	Death	1	0	0	0	1	Violation_of_traffic_signals	Clear	Crossroads	Car	Male	51	Spring
2019	Thursday	Weekday	Serious	0	1	0	0	1	Failure_to_drive_safely	Clear	Crossroads	Car	Female	41	Spring
2019	Thursday	Weekday	Minor	0	0	1	0	1	Failure_to_drive_safely	Clear	Crossroads	Car	Male	51	Spring
2019	Thursday	Weekday	Minor	0	0	1	0	1	Failure_to_drive_safely	Clear	Single_Road	Car	Male	41	Spring
2019	Thursday	Weekday	Minor	0	0	4	0	4	Failure_to_drive_safely	Clear	Crossroads	Van	Male	51	Spring
2019	Friday	Weekday	Minor	0	0	1	0	1	Violation_of_traffic_signals	Clear	Single_Road	Car	Male	21	Spring
2019	Friday	Weekday	Minor	0	0	2	0	2	Violation_of_traffic_signals	Clear	Crossroads	Van	Male	51	Spring
2019	Friday	Weekday	Minor	0	0	1	0	1	Failure_to_drive_safely	Clear	Single_Road	Two-wheeled	Male	65	Spring
2019	Friday	Weekday	Minor	0	0	2	0	2	Failure_to_drive_safely	Clear	Crossroads	Car	Male	41	Spring
2019	Friday	Weekday	Serious	0	1	1	0	2	Violation_of_intersection_driving_method	Clear	Crossroads	Car	Male	31	Spring
2019	Friday	Weekday	Minor	0	0	1	0	1	Failure_to_drive_safely	Clear	Crossroads	Car	Male	51	Spring
2019	Friday	Weekday	Minor	0	0	1	0	1	Violation_of_intersection_driving_method	Clear	Crossroads	Car	Female	31	Spring
2019	Friday	Weekday	Minor	0	0	1	0	1	Failure_to_drive_safely	Clear	Single_Road	Car	Male	65	Spring
2019	Friday	Weekday	Serious	0	1	0	0	1	Failure_to_secure_safe_distance	Clear	Crossroads	Car	Male	65	Spring
2019	Friday	Weekday	Minor	0	0	1	0	1	Failure_to_drive_safely	Clear	Single_Road	Car	Male	51	Spring
2019	Saturday	Weekend	Minor	0	0	3	0	3	Crossing_center_line	Clear	Single_Road	Van	Male	31	Spring
2019	Saturday	Weekend	Serious	0	2	0	0	2	Failure_to_secure_safe_distance	Rain	Crossroads	Car	Male	31	Spring
2019	Saturday	Weekend	Minor	0	0	3	0	3	Failure_to_secure_safe_distance	Rain	Single_Road	Car	Male	21	Spring
2019	Saturday	Weekend	Minor	0	0	2	0	2	Failure_to_drive_safely	Clear	Crossroads	Cargo	Male	31	Spring
2019	Saturday	Weekend	Minor	0	0	1	0	1	Failure_to_drive_safely	Clear	Single_Road	Car	Male	61	Spring
2019	Saturday	Weekend	Minor	0	0	1	0	1	Failure_to_drive_safely	Clear	Single_Road	Construction_Machinery	Male	21	Spring
2019	Saturday	Weekend	Minor	0	0	1	0	1	Failure_to_drive_safely	Clear	Crossroads	Car	Male	65	Spring
2019	Saturday	Weekend	Serious	0	1	0	0	1	Failure_to_drive_safely	Clear	Single_Road	Car	Male	51	Spring
2019	Saturday	Weekend	Minor	0	0	1	0	1	Failure_to_drive_safely	Clear	Single_Road	Cargo	Male	41	Spring
2019	Saturday	Weekend	Minor	0	0	1	0	1	Failure_to_drive_safely	Clear	Crossroads	Van	Male	51	Spring
2019	Saturday	Weekend	Serious	0	1	0	0	1	Failure_to_drive_safely	Clear	Single_Road	Car	Male	41	Spring
2019	Saturday	Weekend	Minor	0	0	4	0	4	Crossing_center_line	Clear	Single_Road	Car	Female	21	Spring
2019	Saturday	Weekend	Minor	0	0	2	0	2	Crossing_center_line	Clear	Single_Road	Car	Male	65	Spring
2019	Saturday	Weekend	Minor	0	0	1	0	1	Failure_to_drive_safely	Clear	Crossroads	Car	Female	21	Spring
2019	Sunday	Weekend	Serious	0	1	0	0	1	Violation_of_traffic_signals	Clear	Crossroads	Car	Male	41	Spring
2019	Sunday	Weekend	Minor	0	0	1	0	1	Failure_to_drive_safely	Clear	Single_Road	Car	Male	61	Spring
2019	Sunday	Weekend	Minor	0	0	2	0	2	Failure_to_drive_safely	Clear	Crossroads	Car	Male	51	Spring
2019	Sunday	Weekend	Serious	0	1	4	0	5	Violation_of_intersection_driving_method	Clear	Crossroads	Two-wheeled	Male	41	Spring
2019	Sunday	Weekend	Minor	0	0	3	0	3	Failure_to_drive_safely	Clear	Crossroads	Car	Female	31	Spring
2019	Sunday	Weekend	Minor	0	0	2	0	2	Failure_to_drive_safely	Clear	Single_Road	Car	Male	65	Spring
2019	Sunday	Weekend	Minor	0	0	1	0	1	Violation_of_traffic_signals	Clear	Crossroads	Car	Male	21	Spring
2019	Sunday	Weekend	Minor	0	0	1	0	1	Violation_of_traffic_signals	Clear	Single_Road	Car	Male	65	Spring
2019	Monday	Weekday	Minor	0	0	1	0	1	Failure_to_drive_safely	Clear	Crossroads	Car	Male	31	Spring
2019	Monday	Weekday	Minor	0	0	1	0	1	Violation_of_traffic_signals	Clear	Crossroads	Car	Male	21	Spring
2019	Monday	Weekday	Minor	0	0	3	0	3	Lane_violation	Clear	Single_Road	Cargo	Male	31	Spring
2019	Monday	Weekday	Minor	0	0	3	0	3	Failure_to_secure_safe_distance	Clear	Single_Road	Car	Male	31	Spring
2019	Monday	Weekday	Serious	0	1	0	0	1	Failure_to_drive_safely	Clear	Single_Road	Car	Male	65	Spring
2019	Monday	Weekday	Minor	0	0	2	0	2	Failure_to_drive_safely	Clear	Crossroads	Two-wheeled	Male	31	Spring
2019	Monday	Weekday	Minor	0	0	2	0	2	Failure_to_secure_safe_distance	Clear	Single_Road	Car	Female	31	Spring
2019	Monday	Weekday	Minor	0	0	1	0	1	Obstruction_of_straight_right_turn	Clear	Crossroads	PM	Female	20	Spring
2019	Monday	Weekday	Minor	0	0	1	0	1	Failure_to_secure_safe_distance	Clear	Crossroads	Car	Male	65	Spring
2019	Monday	Weekday	Serious	0	1	0	0	1	Violation_of_intersection_driving_method	Clear	Crossroads	Car	Female	41	Spring
2019	Monday	Weekday	Minor	0	0	1	0	1	Failure_to_drive_safely	Clear	Single_Road	Car	Male	41	Spring
2019	Monday	Weekday	Minor	0	0	1	0	1	Obstruction_of_straight_right_turn	Clear	Crossroads	Cargo	Male	65	Spring
2019	Monday	Weekday	Serious	0	2	0	0	2	Violation_of_traffic_signals	Clear	Crossroads	Car	Male	31	Spring
2019	Monday	Weekday	Minor	0	0	1	0	1	Failure_to_drive_safely	Clear	Crossroads	Car	Female	41	Spring
2019	Monday	Weekday	Minor	0	0	2	0	2	Failure_to_secure_safe_distance	Clear	Single_Road	Van	Male	51	Spring
2019	Tuesday	Weekday	Minor	0	0	1	0	1	Violation_of_traffic_signals	Clear	Crossroads	Car	Male	31	Spring
2019	Tuesday	Weekday	Minor	0	0	1	0	1	Failure_to_drive_safely	Clear	Single_Road	Car	Male	21	Spring
2019	Tuesday	Weekday	Serious	0	1	0	1	2	Failure_to_drive_safely	Clear	Single_Road	Car	Male	65	Spring
2019	Tuesday	Weekday	Serious	0	1	0	0	1	Violation_of_pedestrian_protection_duty	Clear	Crossroads	Cargo	Male	65	Spring
2019	Tuesday	Weekday	Minor	0	0	2	0	2	Failure_to_drive_safely	Clear	Single_Road	Car	Male	31	Spring
2019	Tuesday	Weekday	Minor	0	0	2	1	3	Failure_to_drive_safely	Clear	Single_Road	Car	Male	31	Spring
2019	Tuesday	Weekday	Serious	0	1	1	0	2	Violation_of_traffic_signals	Clear	Crossroads	Van	Male	61	Spring
2019	Tuesday	Weekday	Serious	0	2	0	0	2	Violation_of_traffic_signals	Clear	Crossroads	Car	Male	21	Spring
2019	Tuesday	Weekday	Serious	0	1	0	0	1	Illegal_U-turn	Clear	Crossroads	Bicycle	Male	20	Spring
2019	Wednesday	Weekday	Minor	0	0	1	0	1	Failure_to_drive_safely	Clear	Single_Road	Car	Male	20	Spring
2019	Wednesday	Weekday	Serious	0	1	11	0	12	Violation_of_traffic_signals	Clear	Crossroads	Car	Male	31	Spring
2019	Wednesday	Weekday	Minor	0	0	2	0	2	Failure_to_drive_safely	Clear	Crossroads	Car	Male	41	Spring
2019	Wednesday	Weekday	Minor	0	0	2	0	2	Failure_to_drive_safely	Clear	Crossroads	Car	Female	65	Spring
2019	Wednesday	Weekday	Minor	0	0	1	0	1	Failure_to_drive_safely	Clear	Crossroads	Car	Female	41	Spring
2019	Wednesday	Weekday	Minor	0	0	2	0	2	Failure_to_drive_safely	Clear	Crossroads	Car	Female	51	Spring
2019	Wednesday	Weekday	Minor	0	0	1	0	1	Failure_to_drive_safely	Clear	Crossroads	Van	Female	41	Spring
2019	Wednesday	Weekday	Minor	0	0	1	0	1	Failure_to_drive_safely	Clear	Single_Road	Car	Female	21	Spring
2019	Wednesday	Weekday	Minor	0	0	1	0	1	Failure_to_drive_safely	Clear	Single_Road	Car	Female	31	Spring
2019	Wednesday	Weekday	Minor	0	0	1	0	1	Failure_to_secure_safe_distance	Clear	Single_Road	Car	Male	41	Spring
2019	Wednesday	Weekday	Minor	0	0	1	0	1	Violation_of_intersection_driving_method	Clear	Crossroads	Car	Male	41	Spring
2019	Wednesday	Weekday	Minor	0	0	1	0	1	Failure_to_drive_safely	Clear	Single_Road	Car	Male	65	Spring
2019	Wednesday	Weekday	Minor	0	0	1	0	1	Obstruction_of_straight_right_turn	Clear	Crossroads	Car	Male	21	Spring
2019	Wednesday	Weekday	Minor	0	0	2	0	2	Failure_to_drive_safely	Clear	Single_Road	Car	Female	21	Spring
2019	Wednesday	Weekday	Serious	0	1	0	0	1	Failure_to_drive_safely	Clear	Crossroads	Van	Male	51	Spring
2019	Thursday	Weekday	Serious	0	1	1	0	2	Violation_of_intersection_driving_method	Clear	Crossroads	Cargo	Male	41	Spring
2019	Thursday	Weekday	Minor	0	0	3	0	3	Violation_of_intersection_driving_method	Clear	Crossroads	Car	Female	41	Spring
2019	Thursday	Weekday	Serious	0	1	0	0	1	Violation_of_pedestrian_protection_duty	Clear	Crossroads	Cargo	Male	51	Spring
2019	Thursday	Weekday	Serious	0	1	0	0	1	Failure_to_drive_safely	Clear	Single_Road	Car	Male	51	Spring
2019	Thursday	Weekday	Minor	0	0	1	0	1	Lane_violation	Clear	Single_Road	Car	Male	61	Spring
2019	Thursday	Weekday	Minor	0	0	2	0	2	Violation_of_intersection_driving_method	Clear	Crossroads	Cargo	Male	51	Spring
2019	Thursday	Weekday	Minor	0	0	2	0	2	Failure_to_drive_safely	Clear	Crossroads	Car	Female	51	Spring
2019	Thursday	Weekday	Minor	0	0	1	0	1	Failure_to_drive_safely	Clear	Crossroads	Two-wheeled	Male	21	Spring
2019	Thursday	Weekday	Minor	0	0	1	0	1	Failure_to_drive_safely	Clear	Crossroads	Car	Male	65	Spring
2019	Thursday	Weekday	Minor	0	0	2	0	2	Obstruction_of_straight_right_turn	Clear	Crossroads	Car	Male	51	Spring
2019	Thursday	Weekday	Serious	0	1	0	0	1	Violation_of_pedestrian_protection_duty	Clear	Single_Road	Car	Female	65	Spring
2019	Thursday	Weekday	Minor	0	0	1	0	1	Violation_of_pedestrian_protection_duty	Clear	Single_Road	Car	Female	61	Spring
2019	Thursday	Weekday	Minor	0	0	3	0	3	Failure_to_drive_safely	Clear	Crossroads	Car	Female	51	Spring
2019	Friday	Weekday	Minor	0	0	1	0	1	Failure_to_secure_safe_distance	Clear	Single_Road	Car	Male	31	Spring
2019	Friday	Weekday	Minor	0	0	1	0	1	Failure_to_drive_safely	Clear	Crossroads	Car	Male	65	Spring
2019	Friday	Weekday	Minor	0	0	2	0	2	Lane_violation	Clear	Single_Road	Car	Female	41	Spring
2019	Friday	Weekday	Serious	0	1	0	1	2	Failure_to_drive_safely	Clear	Crossroads	Bicycle	Male	41	Spring
2019	Friday	Weekday	Minor	0	0	1	0	1	Failure_to_drive_safely	Clear	Crossroads	Car	Male	31	Spring
2019	Friday	Weekday	Injury	0	0	0	1	1	Failure_to_drive_safely	Clear	Crossroads	Bicycle	Male	41	Spring
2019	Friday	Weekday	Serious	0	1	0	0	1	Failure_to_drive_safely	Clear	Crossroads	Car	Female	41	Spring
2019	Friday	Weekday	Serious	0	1	0	0	1	Violation_of_traffic_signals	Clear	Crossroads	Car	Male	65	Spring
2019	Friday	Weekday	Serious	0	3	0	0	3	Failure_to_drive_safely	Clear	Single_Road	Car	Female	41	Spring
2019	Friday	Weekday	Serious	0	1	0	0	1	Failure_to_drive_safely	Clear	Crossroads	Cargo	Male	65	Spring
2019	Friday	Weekday	Serious	0	1	1	0	2	Violation_of_intersection_driving_method	Clear	Crossroads	Car	Male	61	Spring
2019	Friday	Weekday	Minor	0	0	1	0	1	Crossing_center_line	Clear	Crossroads	Car	Female	51	Spring
2019	Friday	Weekday	Minor	0	0	1	0	1	Violation_of_pedestrian_protection_duty	Clear	Single_Road	Car	Female	41	Spring
2019	Friday	Weekday	Minor	0	0	1	0	1	Violation_of_pedestrian_protection_duty	Clear	Crossroads	Car	Female	41	Spring
2019	Friday	Weekday	Minor	0	0	2	0	2	Violation_of_traffic_signals	Clear	Crossroads	Car	Female	41	Spring
2019	Friday	Weekday	Minor	0	0	1	0	1	Failure_to_drive_safely	Clear	Crossroads	Car	Male	51	Spring
2019	Friday	Weekday	Minor	0	0	1	0	1	Failure_to_drive_safely	Clear	Single_Road	Car	Male	21	Spring
2019	Friday	Weekday	Serious	0	1	0	0	1	Failure_to_drive_safely	Clear	Crossroads	Car	Male	31	Spring
2019	Saturday	Weekend	Minor	0	0	1	0	1	Failure_to_drive_safely	Clear	Crossroads	Car	Male	21	Spring
2019	Saturday	Weekend	Minor	0	0	1	0	1	Failure_to_drive_safely	Clear	Single_Road	Car	Male	21	Spring
2019	Saturday	Weekend	Minor	0	0	4	0	4	Failure_to_drive_safely	Clear	Crossroads	Cargo	Male	31	Spring
2019	Saturday	Weekend	Minor	0	0	2	0	2	Failure_to_secure_safe_distance	Clear	Crossroads	Car	Male	31	Spring
2019	Saturday	Weekend	Minor	0	0	1	0	1	Failure_to_drive_safely	Clear	Crossroads	Car	Male	61	Spring
2019	Saturday	Weekend	Minor	0	0	2	0	2	Failure_to_drive_safely	Clear	Crossroads	Car	Male	65	Spring
2019	Saturday	Weekend	Minor	0	0	1	0	1	Failure_to_drive_safely	Clear	Crossroads	Car	Male	21	Spring
2019	Saturday	Weekend	Minor	0	0	1	0	1	Failure_to_drive_safely	Clear	Crossroads	Car	Male	51	Spring
2019	Saturday	Weekend	Serious	0	1	0	0	1	Crossing_center_line	Clear	Single_Road	Car	Female	31	Spring
2019	Sunday	Weekend	Death	1	0	0	0	1	Failure_to_drive_safely	Clear	Single_Road	Car	Female	21	Spring
2019	Sunday	Weekend	Minor	0	0	4	0	4	Failure_to_drive_safely	Clear	Crossroads	Car	Female	51	Spring
2019	Sunday	Weekend	Minor	0	0	2	0	2	Violation_of_intersection_driving_method	Clear	Crossroads	Car	Male	65	Spring
2019	Sunday	Weekend	Minor	0	0	1	0	1	Failure_to_drive_safely	Clear	Single_Road	Cargo	Male	65	Spring
2019	Sunday	Weekend	Minor	0	0	1	0	1	Failure_to_drive_safely	Clear	Crossroads	Car	Male	41	Spring
2019	Sunday	Weekend	Serious	0	2	1	1	4	Violation_of_intersection_driving_method	Clear	Crossroads	Car	Female	31	Spring
2019	Sunday	Weekend	Minor	0	0	2	0	2	Lane_violation	Clear	Single_Road	Car	Male	31	Spring
2019	Monday	Weekday	Injury	0	0	0	1	1	Failure_to_drive_safely	Clear	Single_Road	Two-wheeled	Male	21	Spring
2019	Monday	Weekday	Minor	0	0	1	0	1	Failure_to_drive_safely	Clear	Single_Road	Cargo	Male	31	Spring
2019	Monday	Weekday	Minor	0	0	1	0	1	Lane_violation	Clear	Crossroads	Car	Male	65	Spring
2019	Monday	Weekday	Minor	0	0	1	0	1	Failure_to_drive_safely	Clear	Single_Road	Cargo	Male	31	Spring
2019	Monday	Weekday	Minor	0	0	2	0	2	Failure_to_drive_safely	Clear	Crossroads	Cargo	Female	41	Spring
2019	Monday	Weekday	Minor	0	0	1	0	1	Illegal_U-turn	Clear	Crossroads	Car	Male	51	Spring
2019	Monday	Weekday	Minor	0	0	1	0	1	Violation_of_pedestrian_protection_duty	Clear	Single_Road	Car	Male	51	Spring
2019	Monday	Weekday	Minor	0	0	1	0	1	Violation_of_intersection_driving_method	Clear	Crossroads	Two-wheeled	Male	21	Spring
2019	Monday	Weekday	Minor	0	0	3	0	3	Violation_of_traffic_signals	Clear	Crossroads	Car	Male	31	Spring
2019	Tuesday	Weekday	Minor	0	0	1	0	1	Failure_to_drive_safely	Clear	Single_Road	Special	Male	31	Spring
2019	Tuesday	Weekday	Minor	0	0	1	0	1	Failure_to_secure_safe_distance	Clear	Single_Road	Car	Male	21	Spring
2019	Tuesday	Weekday	Serious	0	1	0	0	1	Failure_to_drive_safely	Clear	Crossroads	Car	Female	31	Spring
2019	Tuesday	Weekday	Minor	0	0	1	0	1	Failure_to_drive_safely	Clear	Crossroads	Car	Male	51	Spring
2019	Tuesday	Weekday	Serious	0	1	0	0	1	Violation_of_intersection_driving_method	Clear	Crossroads	Cargo	Male	65	Spring
2019	Tuesday	Weekday	Serious	0	1	0	0	1	Obstruction_of_straight_right_turn	Clear	Crossroads	Car	Female	41	Spring
2019	Tuesday	Weekday	Minor	0	0	1	0	1	Lane_violation	Clear	Single_Road	Car	Male	31	Spring
2019	Tuesday	Weekday	Serious	0	1	0	0	1	Failure_to_drive_safely	Rain	Crossroads	Car	Female	41	Spring
2019	Tuesday	Weekday	Serious	0	1	0	0	1	Violation_of_traffic_signals	Rain	Crossroads	Car	Male	21	Spring
2019	Tuesday	Weekday	Serious	0	1	2	0	3	Failure_to_drive_safely	Rain	Crossroads	Car	Male	51	Spring
2019	Tuesday	Weekday	Serious	0	3	0	0	3	Violation_of_traffic_signals	Rain	Crossroads	Car	Male	21	Spring
2019	Wednesday	Weekday	Minor	0	0	2	0	2	Failure_to_drive_safely	Clear	Crossroads	Car	Male	51	Spring
2019	Wednesday	Weekday	Minor	0	0	2	0	2	Violation_of_intersection_driving_method	Clear	Crossroads	Car	Female	31	Spring
2019	Wednesday	Weekday	Serious	0	1	0	0	1	Violation_of_pedestrian_protection_duty	Clear	Crossroads	Car	Male	51	Spring
2019	Wednesday	Weekday	Minor	0	0	1	0	1	Failure_to_drive_safely	Clear	Crossroads	Cargo	Male	51	Spring
2019	Wednesday	Weekday	Minor	0	0	1	0	1	Illegal_U-turn	Clear	Single_Road	Car	Female	41	Spring
2019	Wednesday	Weekday	Minor	0	0	1	0	1	Failure_to_drive_safely	Clear	Crossroads	Van	Male	51	Spring
2019	Wednesday	Weekday	Serious	0	1	1	0	2	Obstruction_of_straight_right_turn	Clear	Crossroads	Bicycle	Female	41	Spring
2019	Wednesday	Weekday	Minor	0	0	4	0	4	Violation_of_intersection_driving_method	Clear	Crossroads	Van	Male	41	Spring
2019	Wednesday	Weekday	Minor	0	0	1	0	1	Failure_to_drive_safely	Clear	Single_Road	Two-wheeled	Male	21	Spring
2019	Wednesday	Weekday	Minor	0	0	3	0	3	Failure_to_drive_safely	Clear	Crossroads	Car	Male	41	Spring
2019	Wednesday	Weekday	Minor	0	0	2	0	2	Failure_to_drive_safely	Clear	Single_Road	Cargo	Male	41	Spring
2019	Thursday	Weekday	Serious	0	1	0	0	1	Failure_to_drive_safely	Clear	Crossroads	Motorcycle	Male	51	Spring
2019	Thursday	Weekday	Minor	0	0	1	0	1	Violation_of_intersection_driving_method	Clear	Crossroads	Car	Female	41	Spring
2019	Thursday	Weekday	Serious	0	1	2	0	3	Failure_to_secure_safe_distance	Clear	Crossroads	Van	Male	65	Spring
2019	Thursday	Weekday	Minor	0	0	1	0	1	Failure_to_drive_safely	Clear	Crossroads	Cargo	Male	31	Spring
2019	Thursday	Weekday	Minor	0	0	1	0	1	Failure_to_drive_safely	Clear	Single_Road	Car	Female	21	Spring
2019	Thursday	Weekday	Minor	0	0	1	0	1	Failure_to_drive_safely	Clear	Single_Road	Cargo	Male	41	Spring
2019	Thursday	Weekday	Minor	0	0	2	0	2	Failure_to_drive_safely	Clear	Crossroads	Car	Male	21	Spring
2019	Thursday	Weekday	Serious	0	1	0	0	1	Failure_to_drive_safely	Clear	Crossroads	Cargo	Male	51	Spring
2019	Thursday	Weekday	Serious	0	2	0	0	2	Failure_to_drive_safely	Clear	Crossroads	Car	Male	51	Spring
2019	Thursday	Weekday	Serious	0	1	0	0	1	Crossing_center_line	Clear	Single_Road	Two-wheeled	Male	41	Spring
2019	Thursday	Weekday	Minor	0	0	1	0	1	Failure_to_drive_safely	Clear	Crossroads	Car	Male	20	Spring
2019	Thursday	Weekday	Minor	0	0	3	0	3	Failure_to_drive_safely	Clear	Crossroads	Car	Male	51	Spring
2019	Thursday	Weekday	Minor	0	0	1	0	1	Failure_to_drive_safely	Clear	Crossroads	Car	Male	31	Spring
2019	Thursday	Weekday	Minor	0	0	2	0	2	Violation_of_traffic_signals	Clear	Crossroads	Car	Female	51	Spring
2019	Thursday	Weekday	Minor	0	0	1	0	1	Failure_to_drive_safely	Clear	Crossroads	Car	Male	61	Spring
2019	Thursday	Weekday	Minor	0	0	1	0	1	Failure_to_secure_safe_distance	Clear	Crossroads	Car	Male	65	Spring
2019	Thursday	Weekday	Minor	0	0	2	0	2	Failure_to_drive_safely	Clear	Single_Road	Car	Male	51	Spring
2019	Thursday	Weekday	Minor	0	0	3	0	3	Failure_to_drive_safely	Clear	Crossroads	Car	Male	41	Spring
2019	Thursday	Weekday	Minor	0	0	1	0	1	Crossing_center_line	Clear	Crossroads	Car	Male	31	Spring
2019	Thursday	Weekday	Minor	0	0	1	0	1	Failure_to_drive_safely	Clear	Crossroads	Car	Male	31	Spring
2019	Thursday	Weekday	Serious	0	1	0	0	1	Failure_to_drive_safely	Clear	Single_Road	Car	Male	21	Spring
2019	Friday	Weekday	Minor	0	0	2	0	2	Violation_of_intersection_driving_method	Clear	Crossroads	Car	Male	20	Spring
2019	Friday	Weekday	Minor	0	0	1	0	1	Failure_to_secure_safe_distance	Clear	Single_Road	Car	Male	31	Spring
2019	Friday	Weekday	Serious	0	1	0	0	1	Failure_to_drive_safely	Clear	Crossroads	Car	Male	31	Spring
2019	Friday	Weekday	Minor	0	0	1	0	1	Failure_to_drive_safely	Clear	Crossroads	Car	Female	31	Spring
2019	Friday	Weekday	Minor	0	0	1	0	1	Failure_to_drive_safely	Clear	Single_Road	Car	Male	21	Spring
2019	Friday	Weekday	Serious	0	1	0	0	1	Crossing_center_line	Clear	Single_Road	Car	Male	65	Spring
2019	Friday	Weekday	Minor	0	0	1	0	1	Failure_to_drive_safely	Clear	Crossroads	Cargo	Male	51	Spring
2019	Friday	Weekday	Serious	0	1	0	0	1	Lane_violation	Clear	Single_Road	Special	Male	51	Spring
2019	Friday	Weekday	Minor	0	0	1	0	1	Failure_to_drive_safely	Clear	Crossroads	Car	Female	51	Spring
2019	Friday	Weekday	Injury	0	0	0	1	1	Failure_to_drive_safely	Clear	Crossroads	Two-wheeled	Male	41	Spring
2019	Friday	Weekday	Minor	0	0	1	0	1	Violation_of_intersection_driving_method	Clear	Crossroads	Cargo	Male	51	Spring
2019	Friday	Weekday	Serious	0	1	0	0	1	Failure_to_drive_safely	Clear	Single_Road	Car	Male	21	Spring
2019	Saturday	Weekend	Minor	0	0	1	0	1	Illegal_U-turn	Clear	Single_Road	Car	Male	21	Spring
2019	Saturday	Weekend	Minor	0	0	2	0	2	Violation_of_traffic_signals	Clear	Crossroads	Car	Male	21	Spring
2019	Saturday	Weekend	Minor	0	0	1	0	1	Failure_to_drive_safely	Clear	Crossroads	Car	Male	51	Spring
2019	Saturday	Weekend	Minor	0	0	1	0	1	Failure_to_secure_safe_distance	Clear	Single_Road	Cargo	Male	65	Spring
2019	Saturday	Weekend	Minor	0	0	1	0	1	Violation_of_traffic_signals	Clear	Crossroads	Car	Male	61	Spring
2019	Saturday	Weekend	Minor	0	0	2	0	2	Failure_to_secure_safe_distance	Clear	Crossroads	Car	Male	31	Spring
2019	Saturday	Weekend	Minor	0	0	2	0	2	Obstruction_of_straight_right_turn	Clear	Crossroads	Cargo	Male	65	Spring
2019	Saturday	Weekend	Minor	0	0	1	0	1	Failure_to_drive_safely	Clear	Crossroads	Car	Female	65	Spring
2019	Saturday	Weekend	Minor	0	0	2	0	2	Failure_to_drive_safely	Clear	Single_Road	Car	Male	41	Spring
2019	Saturday	Weekend	Serious	0	1	0	0	1	Failure_to_drive_safely	Clear	Crossroads	Bicycle	Male	31	Spring
2019	Saturday	Weekend	Minor	0	0	2	0	2	Violation_of_traffic_signals	Clear	Single_Road	Car	Male	21	Spring
2019	Saturday	Weekend	Serious	0	1	2	0	3	Violation_of_intersection_driving_method	Clear	Crossroads	Car	Male	61	Spring
2019	Saturday	Weekend	Minor	0	0	1	0	1	Failure_to_secure_safe_distance	Clear	Single_Road	Car	Male	21	Spring
2019	Saturday	Weekend	Serious	0	1	0	0	1	Failure_to_drive_safely	Clear	Single_Road	Car	Female	21	Spring
2019	Sunday	Weekend	Minor	0	0	1	0	1	Failure_to_drive_safely	Clear	Crossroads	Two-wheeled	Male	41	Spring
2019	Sunday	Weekend	Minor	0	0	1	0	1	Obstruction_of_straight_right_turn	Clear	Crossroads	Two-wheeled	Male	51	Spring
2019	Sunday	Weekend	Minor	0	0	1	0	1	Failure_to_drive_safely	Clear	Crossroads	Cargo	Male	51	Spring
2019	Sunday	Weekend	Minor	0	0	4	0	4	Lane_violation	Clear	Single_Road	Car	Male	51	Spring
2019	Sunday	Weekend	Minor	0	0	2	0	2	Failure_to_drive_safely	Clear	Single_Road	Car	Male	21	Spring
2019	Sunday	Weekend	Minor	0	0	1	0	1	Failure_to_drive_safely	Clear	Crossroads	Car	Male	61	Spring
2019	Monday	Weekday	Minor	0	0	2	0	2	Violation_of_traffic_signals	Clear	Crossroads	Car	Female	51	Spring
2019	Monday	Weekday	Serious	0	2	0	0	2	Violation_of_traffic_signals	Clear	Crossroads	Car	Male	65	Spring
2019	Monday	Weekday	Minor	0	0	3	0	3	Failure_to_drive_safely	Clear	Crossroads	Car	Female	41	Spring
2019	Monday	Weekday	Minor	0	0	1	0	1	Failure_to_drive_safely	Clear	Crossroads	Two-wheeled	Male	65	Spring
2019	Monday	Weekday	Serious	0	1	0	0	1	Failure_to_drive_safely	Clear	Crossroads	Car	Male	51	Spring
2019	Monday	Weekday	Serious	0	1	0	0	1	Failure_to_secure_safe_distance	Clear	Crossroads	Car	Female	51	Spring
2019	Monday	Weekday	Minor	0	0	1	0	1	Illegal_U-turn	Clear	Crossroads	Car	Male	31	Spring
2019	Monday	Weekday	Injury	0	0	0	1	1	Failure_to_drive_safely	Clear	Single_Road	Car	Male	65	Spring
2019	Monday	Weekday	Minor	0	0	1	0	1	Failure_to_drive_safely	Clear	Crossroads	Car	Male	51	Spring
2019	Monday	Weekday	Minor	0	0	1	0	1	Failure_to_drive_safely	Clear	Crossroads	Car	Male	51	Spring
2019	Monday	Weekday	Serious	0	1	1	0	2	Obstruction_of_straight_right_turn	Clear	Crossroads	Car	Male	65	Spring
2019	Monday	Weekday	Minor	0	0	2	0	2	Obstruction_of_straight_right_turn	Clear	Crossroads	Car	Male	51	Spring
2019	Monday	Weekday	Minor	0	0	1	0	1	Failure_to_secure_safe_distance	Clear	Single_Road	Car	Female	41	Spring
2019	Monday	Weekday	Serious	0	1	0	0	1	Violation_of_traffic_signals	Clear	Crossroads	Bicycle	Male	65	Spring
2019	Monday	Weekday	Minor	0	0	1	0	1	Failure_to_drive_safely	Clear	Single_Road	Car	Male	31	Spring
2019	Tuesday	Weekday	Minor	0	0	3	0	3	Failure_to_secure_safe_distance	Clear	Single_Road	Car	Male	21	Spring
2019	Tuesday	Weekday	Minor	0	0	1	0	1	Failure_to_drive_safely	Clear	Single_Road	Car	Male	31	Spring
2019	Tuesday	Weekday	Minor	0	0	1	0	1	Violation_of_traffic_signals	Clear	Crossroads	Car	Male	31	Spring
2019	Tuesday	Weekday	Minor	0	0	1	0	1	Failure_to_drive_safely	Clear	Crossroads	Car	Female	31	Spring
2019	Tuesday	Weekday	Minor	0	0	1	0	1	Failure_to_drive_safely	Clear	Single_Road	Two-wheeled	Male	31	Spring
2019	Tuesday	Weekday	Minor	0	0	2	0	2	Failure_to_drive_safely	Clear	Single_Road	Cargo	Male	61	Spring
2019	Tuesday	Weekday	Death	1	0	0	0	1	Failure_to_drive_safely	Clear	Single_Road	Car	Female	41	Spring
2019	Tuesday	Weekday	Minor	0	0	1	0	1	Failure_to_drive_safely	Clear	Crossroads	Car	Male	51	Spring
2019	Tuesday	Weekday	Minor	0	0	2	0	2	Failure_to_secure_safe_distance	Clear	Crossroads	Car	Male	51	Spring
2019	Tuesday	Weekday	Serious	0	2	0	0	2	Violation_of_intersection_driving_method	Clear	Crossroads	Car	Male	65	Spring
2019	Tuesday	Weekday	Minor	0	0	1	0	1	Violation_of_intersection_driving_method	Clear	Crossroads	Van	Male	41	Spring
2019	Tuesday	Weekday	Serious	0	1	3	0	4	Violation_of_intersection_driving_method	Clear	Crossroads	Cargo	Male	41	Spring
2019	Tuesday	Weekday	Minor	0	0	1	0	1	Failure_to_secure_safe_distance	Clear	Single_Road	Cargo	Male	65	Spring
2019	Tuesday	Weekday	Serious	0	3	0	0	3	Failure_to_drive_safely	Clear	Crossroads	Two-wheeled	Male	21	Spring
2019	Tuesday	Weekday	Minor	0	0	1	0	1	Failure_to_drive_safely	Clear	Crossroads	Van	Male	41	Spring
2019	Wednesday	Weekday	Minor	0	0	1	0	1	Crossing_center_line	Clear	Single_Road	Special	Male	51	Spring
2019	Wednesday	Weekday	Serious	0	1	0	0	1	Lane_violation	Clear	Crossroads	Car	Female	31	Spring
2019	Wednesday	Weekday	Minor	0	0	2	0	2	Lane_violation	Clear	Single_Road	Car	Male	65	Spring
2019	Wednesday	Weekday	Minor	0	0	2	0	2	Failure_to_secure_safe_distance	Clear	Crossroads	Car	Male	51	Spring
2019	Wednesday	Weekday	Minor	0	0	2	0	2	Violation_of_intersection_driving_method	Clear	Crossroads	Car	Male	41	Spring
2019	Wednesday	Weekday	Minor	0	0	1	0	1	Failure_to_drive_safely	Clear	Single_Road	Car	Male	65	Spring
2019	Wednesday	Weekday	Minor	0	0	3	0	3	Obstruction_of_straight_right_turn	Clear	Crossroads	Car	Female	65	Spring
2019	Wednesday	Weekday	Serious	0	1	1	0	2	Failure_to_drive_safely	Clear	Single_Road	Two-wheeled	Male	31	Spring
2019	Wednesday	Weekday	Minor	0	0	3	0	3	Violation_of_intersection_driving_method	Clear	Crossroads	Two-wheeled	Male	51	Spring
2019	Wednesday	Weekday	Minor	0	0	1	0	1	Failure_to_drive_safely	Clear	Single_Road	Car	Male	51	Spring
2019	Wednesday	Weekday	Minor	0	0	1	0	1	Failure_to_drive_safely	Clear	Crossroads	Car	Male	51	Spring
2019	Wednesday	Weekday	Minor	0	0	3	0	3	Failure_to_drive_safely	Clear	Single_Road	Car	Male	41	Spring
2019	Thursday	Weekday	Minor	0	0	3	0	3	Failure_to_drive_safely	Clear	Single_Road	Two-wheeled	Male	20	Spring
2019	Thursday	Weekday	Serious	0	1	0	0	1	Failure_to_secure_safe_distance	Clear	Single_Road	Two-wheeled	Male	20	Spring
2019	Thursday	Weekday	Minor	0	0	1	0	1	Violation_of_intersection_driving_method	Clear	Crossroads	Car	Male	51	Spring
2019	Thursday	Weekday	Minor	0	0	1	0	1	Failure_to_drive_safely	Clear	Crossroads	Car	Female	61	Spring
2019	Thursday	Weekday	Minor	0	0	3	0	3	Obstruction_of_straight_right_turn	Clear	Crossroads	Car	Male	31	Spring
2019	Thursday	Weekday	Injury	0	0	0	1	1	Failure_to_drive_safely	Clear	Single_Road	Cargo	Male	65	Spring
2019	Thursday	Weekday	Serious	0	1	0	0	1	Failure_to_drive_safely	Clear	Crossroads	Two-wheeled	Male	65	Spring
2019	Thursday	Weekday	Minor	0	0	1	0	1	Failure_to_drive_safely	Clear	Crossroads	Car	Male	51	Spring
2019	Thursday	Weekday	Minor	0	0	2	0	2	Failure_to_secure_safe_distance	Clear	Crossroads	Cargo	Male	51	Spring
2019	Thursday	Weekday	Minor	0	0	1	0	1	Failure_to_drive_safely	Clear	Crossroads	Car	Female	31	Spring
2019	Thursday	Weekday	Serious	0	1	0	0	1	Failure_to_drive_safely	Clear	Crossroads	Car	Male	61	Spring
2019	Thursday	Weekday	Minor	0	0	1	0	1	Failure_to_secure_safe_distance	Clear	Single_Road	Car	Male	65	Spring
2019	Thursday	Weekday	Serious	0	1	0	0	1	Violation_of_traffic_signals	Clear	Crossroads	Car	Male	21	Spring
2019	Thursday	Weekday	Serious	0	1	0	0	1	Failure_to_drive_safely	Clear	Crossroads	Car	Female	41	Spring
2019	Thursday	Weekday	Minor	0	0	2	0	2	Failure_to_secure_safe_distance	Clear	Single_Road	Car	Female	21	Spring
2019	Friday	Weekday	Minor	0	0	2	0	2	Violation_of_traffic_signals	Clear	Crossroads	Car	Female	61	Spring
2019	Friday	Weekday	Minor	0	0	4	0	4	Failure_to_secure_safe_distance	Clear	Crossroads	Cargo	Male	31	Spring
2019	Friday	Weekday	Serious	0	1	2	0	3	Violation_of_traffic_signals	Clear	Crossroads	Car	Male	21	Spring
2019	Friday	Weekday	Minor	0	0	2	0	2	Violation_of_intersection_driving_method	Clear	Crossroads	Car	Male	21	Spring
2019	Friday	Weekday	Serious	0	1	0	0	1	Violation_of_pedestrian_protection_duty	Clear	Crossroads	Two-wheeled	Male	21	Spring
2019	Friday	Weekday	Serious	0	1	2	0	3	Failure_to_drive_safely	Clear	Crossroads	Car	Male	31	Spring
2019	Friday	Weekday	Serious	0	1	1	0	2	Violation_of_traffic_signals	Clear	Crossroads	Car	Female	41	Spring
2019	Saturday	Weekend	Minor	0	0	2	0	2	Lane_violation	Clear	Single_Road	Car	Male	21	Spring
2019	Saturday	Weekend	Minor	0	0	2	0	2	Failure_to_drive_safely	Clear	Crossroads	Car	Male	21	Spring
2019	Saturday	Weekend	Minor	0	0	1	0	1	Illegal_U-turn	Clear	Crossroads	Car	Male	51	Spring
2019	Saturday	Weekend	Minor	0	0	1	0	1	Violation_of_intersection_driving_method	Clear	Crossroads	Car	Male	51	Spring
2019	Saturday	Weekend	Serious	0	2	1	0	3	Violation_of_intersection_driving_method	Clear	Crossroads	Car	Female	65	Spring
2019	Saturday	Weekend	Serious	0	1	0	0	1	Failure_to_drive_safely	Clear	Crossroads	Car	Male	41	Spring
2019	Saturday	Weekend	Minor	0	0	2	0	2	Failure_to_secure_safe_distance	Clear	Single_Road	Car	Female	51	Spring
2019	Saturday	Weekend	Minor	0	0	2	0	2	Failure_to_drive_safely	Clear	Single_Road	Car	Female	21	Spring
2019	Saturday	Weekend	Minor	0	0	3	0	3	Violation_of_traffic_signals	Clear	Single_Road	Car	Male	41	Spring
2019	Saturday	Weekend	Serious	0	1	0	0	1	Failure_to_secure_safe_distance	Clear	Single_Road	Van	Female	51	Spring
2019	Saturday	Weekend	Minor	0	0	1	0	1	Failure_to_drive_safely	Clear	Single_Road	Two-wheeled	Male	65	Spring
2019	Saturday	Weekend	Minor	0	0	1	0	1	Failure_to_drive_safely	Clear	Single_Road	Car	Male	65	Spring
2019	Saturday	Weekend	Minor	0	0	3	0	3	Obstruction_of_straight_right_turn	Clear	Crossroads	Car	Female	31	Spring
2019	Saturday	Weekend	Minor	0	0	1	1	2	Failure_to_drive_safely	Clear	Single_Road	Car	Female	21	Spring
2019	Sunday	Weekend	Serious	0	1	2	0	3	Violation_of_traffic_signals	Clear	Crossroads	Car	Female	51	Spring
2019	Sunday	Weekend	Minor	0	0	1	0	1	Failure_to_secure_safe_distance	Clear	Crossroads	Car	Male	41	Spring
2019	Sunday	Weekend	Minor	0	0	2	0	2	Failure_to_drive_safely	Clear	Single_Road	Car	Male	21	Spring
2019	Sunday	Weekend	Minor	0	0	7	0	7	Violation_of_intersection_driving_method	Clear	Crossroads	Car	Female	41	Spring
2019	Sunday	Weekend	Serious	0	1	0	0	1	Crossing_center_line	Clear	Single_Road	Van	Female	41	Spring
2019	Sunday	Weekend	Minor	0	0	4	0	4	Violation_of_intersection_driving_method	Clear	Crossroads	Car	Male	20	Spring
2019	Sunday	Weekend	Death	1	0	0	0	1	Violation_of_traffic_signals	Clear	Crossroads	Car	Female	31	Spring
2019	Sunday	Weekend	Minor	0	0	4	0	4	Violation_of_intersection_driving_method	Clear	Crossroads	Car	Female	41	Spring
2019	Sunday	Weekend	Minor	0	0	2	0	2	Failure_to_drive_safely	Clear	Crossroads	Cargo	Male	41	Spring
2019	Sunday	Weekend	Serious	0	1	1	0	2	Violation_of_traffic_signals	Clear	Crossroads	Car	Male	21	Spring
2019	Sunday	Weekend	Serious	0	1	0	0	1	Violation_of_pedestrian_protection_duty	Clear	Single_Road	Car	Male	41	Spring
2019	Sunday	Weekend	Serious	0	1	1	0	2	Failure_to_drive_safely	Clear	Crossroads	Car	Male	41	Spring
2019	Sunday	Weekend	Serious	0	1	0	0	1	Violation_of_traffic_signals	Clear	Crossroads	Car	Female	21	Spring
2019	Monday	Weekday	Serious	0	1	1	0	2	Crossing_center_line	Clear	Single_Road	Two-wheeled	Male	20	Spring
2019	Monday	Weekday	Minor	0	0	1	0	1	Failure_to_drive_safely	Clear	Crossroads	Cargo	Male	41	Spring
2019	Monday	Weekday	Minor	0	0	1	0	1	Failure_to_drive_safely	Clear	Crossroads	Car	Female	51	Spring
2019	Monday	Weekday	Minor	0	0	3	0	3	Failure_to_drive_safely	Clear	Single_Road	Car	Male	21	Spring
2019	Monday	Weekday	Minor	0	0	1	0	1	Failure_to_drive_safely	Clear	Crossroads	Car	Male	51	Spring
2019	Monday	Weekday	Minor	0	0	1	0	1	Failure_to_drive_safely	Clear	Crossroads	Two-wheeled	Male	65	Spring
2019	Monday	Weekday	Minor	0	0	1	0	1	Violation_of_traffic_signals	Clear	Crossroads	Car	Female	51	Spring
2019	Monday	Weekday	Serious	0	1	0	0	1	Obstruction_of_straight_right_turn	Clear	Crossroads	Car	Female	65	Spring
2019	Monday	Weekday	Serious	0	3	0	0	3	Failure_to_drive_safely	Clear	Crossroads	Van	Male	51	Spring
2019	Monday	Weekday	Serious	0	1	0	0	1	Violation_of_traffic_signals	Clear	Crossroads	Two-wheeled	Male	31	Spring
2019	Monday	Weekday	Serious	0	1	1	0	2	Failure_to_drive_safely	Clear	Single_Road	Car	Female	21	Spring
2019	Monday	Weekday	Minor	0	0	1	0	1	Failure_to_drive_safely	Clear	Crossroads	Car	Male	21	Spring
2019	Tuesday	Weekday	Serious	0	2	1	0	3	Violation_of_traffic_signals	Clear	Crossroads	Two-wheeled	Male	20	Spring
2019	Tuesday	Weekday	Minor	0	0	1	0	1	Failure_to_drive_safely	Clear	Crossroads	Two-wheeled	Male	21	Spring
2019	Tuesday	Weekday	Serious	0	1	0	0	1	Violation_of_intersection_driving_method	Clear	Crossroads	PM	Male	21	Spring
2019	Tuesday	Weekday	Minor	0	0	1	0	1	Violation_of_traffic_signals	Clear	Crossroads	Bicycle	Male	20	Spring
2019	Tuesday	Weekday	Minor	0	0	1	0	1	Failure_to_secure_safe_distance	Clear	Single_Road	Car	Male	61	Spring
2019	Tuesday	Weekday	Serious	0	1	0	0	1	Failure_to_drive_safely	Clear	Crossroads	Car	Female	31	Spring
2019	Tuesday	Weekday	Serious	0	1	0	0	1	Failure_to_drive_safely	Clear	Crossroads	Car	Female	31	Spring
2019	Tuesday	Weekday	Injury	0	0	0	1	1	Failure_to_drive_safely	Clear	Single_Road	Two-wheeled	Male	20	Spring
2019	Tuesday	Weekday	Minor	0	0	2	0	2	Failure_to_drive_safely	Clear	Crossroads	Car	Female	61	Spring
2019	Tuesday	Weekday	Serious	0	1	1	0	2	Failure_to_drive_safely	Rain	Crossroads	Car	Female	21	Spring
2019	Tuesday	Weekday	Serious	0	1	0	0	1	Violation_of_intersection_driving_method	Clear	Crossroads	Van	Female	51	Spring
2019	Tuesday	Weekday	Serious	0	1	0	0	1	Violation_of_pedestrian_protection_duty	Clear	Crossroads	Car	Male	51	Spring
2019	Tuesday	Weekday	Minor	0	0	1	0	1	Violation_of_intersection_driving_method	Rain	Crossroads	Two-wheeled	Male	20	Spring
2019	Tuesday	Weekday	Minor	0	0	3	0	3	Failure_to_drive_safely	Rain	Single_Road	Car	Male	61	Spring
2019	Wednesday	Weekday	Minor	0	0	1	0	1	Failure_to_drive_safely	Clear	Single_Road	Car	Female	41	Spring
2019	Wednesday	Weekday	Minor	0	0	1	0	1	Failure_to_secure_safe_distance	Rain	Crossroads	Cargo	Male	51	Spring
2019	Wednesday	Weekday	Minor	0	0	1	0	1	Failure_to_drive_safely	Rain	Single_Road	Car	Female	41	Spring
2019	Wednesday	Weekday	Minor	0	0	1	0	1	Crossing_center_line	Cloudy	Single_Road	Car	Male	31	Spring
2019	Wednesday	Weekday	Minor	0	0	2	0	2	Failure_to_drive_safely	Clear	Crossroads	Car	Male	31	Spring
2019	Wednesday	Weekday	Minor	0	0	1	0	1	Failure_to_drive_safely	Clear	Single_Road	Car	Female	51	Spring
2019	Wednesday	Weekday	Serious	0	2	1	0	3	Failure_to_secure_safe_distance	Clear	Single_Road	Car	Male	31	Spring
2019	Wednesday	Weekday	Minor	0	0	1	0	1	Violation_of_intersection_driving_method	Cloudy	Crossroads	Car	Female	51	Spring
2019	Wednesday	Weekday	Minor	0	0	1	0	1	Failure_to_drive_safely	Clear	Crossroads	Car	Male	21	Spring
2019	Wednesday	Weekday	Minor	0	0	2	0	2	Violation_of_intersection_driving_method	Clear	Crossroads	Car	Female	65	Spring
2019	Wednesday	Weekday	Serious	0	1	0	0	1	Violation_of_traffic_signals	Clear	Crossroads	Car	Male	31	Spring
2019	Wednesday	Weekday	Minor	0	0	1	0	1	Failure_to_secure_safe_distance	Clear	Single_Road	Van	Male	21	Spring
2019	Wednesday	Weekday	Minor	0	0	1	0	1	Violation_of_traffic_signals	Clear	Crossroads	Car	Female	21	Spring
2019	Thursday	Weekday	Minor	0	0	1	0	1	Violation_of_traffic_signals	Clear	Crossroads	Car	Female	31	Spring
2019	Thursday	Weekday	Serious	0	1	0	0	1	Failure_to_drive_safely	Clear	Crossroads	Car	Female	41	Spring
2019	Thursday	Weekday	Minor	0	0	3	0	3	Violation_of_intersection_driving_method	Cloudy	Crossroads	Car	Male	51	Spring
2019	Thursday	Weekday	Minor	0	0	2	0	2	Failure_to_secure_safe_distance	Rain	Single_Road	Two-wheeled	Male	31	Spring
2019	Thursday	Weekday	Minor	0	0	1	0	1	Violation_of_traffic_signals	Clear	Single_Road	Car	Male	41	Spring
2019	Thursday	Weekday	Minor	0	0	1	0	1	Failure_to_secure_safe_distance	Clear	Single_Road	Cargo	Male	51	Spring
2019	Thursday	Weekday	Minor	0	0	1	0	1	Crossing_center_line	Rain	Crossroads	Van	Female	41	Spring
2019	Thursday	Weekday	Minor	0	0	1	0	1	Failure_to_drive_safely	Clear	Crossroads	Car	Male	51	Spring
2019	Thursday	Weekday	Minor	0	0	1	0	1	Failure_to_drive_safely	Rain	Crossroads	Car	Male	61	Spring
2019	Thursday	Weekday	Minor	0	0	1	0	1	Failure_to_drive_safely	Rain	Single_Road	Car	Male	31	Spring
2019	Thursday	Weekday	Minor	0	0	1	0	1	Failure_to_drive_safely	Clear	Single_Road	Car	Male	21	Spring
2019	Thursday	Weekday	Minor	0	0	2	0	2	Crossing_center_line	Clear	Single_Road	Car	Male	51	Spring
2019	Friday	Weekday	Serious	0	1	0	0	1	Failure_to_drive_safely	Rain	Crossroads	Motorcycle	Male	31	Spring
2019	Friday	Weekday	Minor	0	0	1	0	1	Failure_to_drive_safely	Cloudy	Single_Road	Car	Male	21	Spring
2019	Friday	Weekday	Minor	0	0	1	0	1	Violation_of_traffic_signals	Clear	Crossroads	Car	Female	61	Spring
2019	Friday	Weekday	Minor	0	0	1	0	1	Violation_of_traffic_signals	Clear	Crossroads	Car	Female	41	Spring
2019	Friday	Weekday	Serious	0	1	0	0	1	Failure_to_secure_safe_distance	Clear	Single_Road	Car	Male	51	Spring
2019	Friday	Weekday	Minor	0	0	1	0	1	Failure_to_drive_safely	Clear	Crossroads	Car	Female	51	Spring
2019	Friday	Weekday	Serious	0	1	1	0	2	Failure_to_drive_safely	Cloudy	Crossroads	Van	Male	51	Spring
2019	Friday	Weekday	Minor	0	0	1	0	1	Failure_to_drive_safely	Clear	Crossroads	Car	Female	41	Spring
2019	Friday	Weekday	Minor	0	0	1	0	1	Violation_of_intersection_driving_method	Clear	Crossroads	Car	Female	51	Spring
2019	Friday	Weekday	Minor	0	0	1	0	1	Obstruction_of_straight_right_turn	Clear	Crossroads	Motorcycle	Male	65	Spring
2019	Friday	Weekday	Minor	0	0	1	0	1	Failure_to_drive_safely	Rain	Single_Road	Van	Male	41	Spring
2019	Friday	Weekday	Minor	0	0	1	0	1	Failure_to_drive_safely	Clear	Single_Road	Car	Male	21	Spring
2019	Friday	Weekday	Minor	0	0	1	0	1	Obstruction_of_straight_right_turn	Rain	Crossroads	Car	Female	41	Spring
2019	Friday	Weekday	Minor	0	0	2	0	2	Crossing_center_line	Rain	Crossroads	Car	Male	21	Spring
2019	Friday	Weekday	Serious	0	1	0	0	1	Failure_to_drive_safely	Clear	Single_Road	Motorcycle	Male	31	Spring
2019	Friday	Weekday	Minor	0	0	1	0	1	Failure_to_drive_safely	Rain	Crossroads	Car	Female	51	Spring
2019	Saturday	Weekend	Serious	0	2	0	0	2	Obstruction_of_straight_right_turn	Clear	Crossroads	Two-wheeled	Male	51	Spring
2019	Saturday	Weekend	Death	1	0	0	0	1	Failure_to_drive_safely	Clear	Single_Road	Car	Male	61	Spring
2019	Saturday	Weekend	Minor	0	0	2	0	2	Failure_to_drive_safely	Clear	Crossroads	Cargo	Male	21	Spring
2019	Saturday	Weekend	Minor	0	0	1	0	1	Failure_to_secure_safe_distance	Clear	Crossroads	Car	Male	31	Spring
2019	Saturday	Weekend	Serious	0	1	1	0	2	Violation_of_intersection_driving_method	Clear	Crossroads	Car	Male	65	Spring
2019	Saturday	Weekend	Minor	0	0	1	0	1	Crossing_center_line	Clear	Single_Road	Car	Male	41	Spring
2019	Saturday	Weekend	Serious	0	1	6	0	7	Failure_to_secure_safe_distance	Clear	Crossroads	Car	Female	61	Spring
2019	Saturday	Weekend	Serious	0	1	1	0	2	Failure_to_secure_safe_distance	Clear	Single_Road	Car	Male	51	Spring
2019	Sunday	Weekend	Minor	0	0	1	0	1	Failure_to_drive_safely	Clear	Crossroads	Car	Male	21	Spring
2019	Sunday	Weekend	Minor	0	0	1	0	1	Failure_to_drive_safely	Clear	Crossroads	Car	Female	61	Spring
2019	Sunday	Weekend	Minor	0	0	1	0	1	Violation_of_traffic_signals	Clear	Crossroads	Bicycle	Male	65	Spring
2019	Sunday	Weekend	Minor	0	0	4	0	4	Failure_to_drive_safely	Clear	Crossroads	Car	Male	61	Spring
2019	Sunday	Weekend	Minor	0	0	1	0	1	Failure_to_drive_safely	Clear	Single_Road	Car	Male	41	Spring
2019	Sunday	Weekend	Minor	0	0	1	0	1	Violation_of_traffic_signals	Clear	Crossroads	Car	Female	51	Spring
2019	Sunday	Weekend	Serious	0	2	0	0	2	Failure_to_drive_safely	Clear	Crossroads	Car	Female	31	Spring
2019	Sunday	Weekend	Minor	0	0	2	0	2	Crossing_center_line	Clear	Crossroads	Cargo	Male	31	Spring
2019	Monday	Weekday	Minor	0	0	2	0	2	Violation_of_traffic_signals	Clear	Crossroads	Car	Male	31	Spring
2019	Monday	Weekday	Serious	0	1	0	0	1	Failure_to_drive_safely	Clear	Single_Road	Car	Male	31	Spring
2019	Monday	Weekday	Minor	0	0	1	0	1	Obstruction_of_straight_right_turn	Clear	Crossroads	Two-wheeled	Male	65	Spring
2019	Monday	Weekday	Minor	0	0	1	0	1	Failure_to_drive_safely	Clear	Crossroads	Car	Female	61	Spring
2019	Monday	Weekday	Minor	0	0	4	0	4	Failure_to_drive_safely	Clear	Crossroads	Cargo	Male	21	Spring
2019	Monday	Weekday	Minor	0	0	2	0	2	Failure_to_drive_safely	Clear	Crossroads	Cargo	Male	65	Spring
2019	Monday	Weekday	Death	1	0	0	0	1	Failure_to_drive_safely	Clear	Single_Road	Car	Female	41	Spring
2019	Monday	Weekday	Minor	0	0	1	0	1	Violation_of_traffic_signals	Clear	Crossroads	Cargo	Male	41	Spring
2019	Monday	Weekday	Minor	0	0	1	0	1	Failure_to_drive_safely	Clear	Crossroads	Cargo	Male	51	Spring
2019	Monday	Weekday	Serious	0	1	1	0	2	Failure_to_drive_safely	Clear	Crossroads	Car	Female	51	Spring
2019	Monday	Weekday	Serious	0	1	3	0	4	Violation_of_traffic_signals	Clear	Crossroads	Cargo	Female	31	Spring
2019	Monday	Weekday	Minor	0	0	2	0	2	Failure_to_drive_safely	Rain	Crossroads	Cargo	Male	41	Spring
2019	Monday	Weekday	Minor	0	0	2	0	2	Failure_to_secure_safe_distance	Rain	Single_Road	Car	Female	51	Spring
2019	Monday	Weekday	Minor	0	0	1	0	1	Failure_to_secure_safe_distance	Rain	Single_Road	Car	Male	31	Spring
2019	Monday	Weekday	Minor	0	0	1	0	1	Failure_to_secure_safe_distance	Clear	Single_Road	Cargo	Male	61	Spring
2019	Monday	Weekday	Serious	0	3	0	0	3	Failure_to_drive_safely	Clear	Crossroads	Car	Male	21	Spring
2019	Tuesday	Weekday	Minor	0	0	2	0	2	Failure_to_drive_safely	Clear	Single_Road	Car	Male	31	Spring
2019	Tuesday	Weekday	Minor	0	0	1	0	1	Violation_of_intersection_driving_method	Clear	Crossroads	Car	Female	41	Spring
2019	Tuesday	Weekday	Death	1	1	0	0	2	Failure_to_drive_safely	Clear	Single_Road	Car	Female	41	Spring
2019	Tuesday	Weekday	Minor	0	0	1	0	1	Lane_violation	Clear	Crossroads	Car	Male	65	Spring
2019	Tuesday	Weekday	Serious	0	1	0	0	1	Failure_to_drive_safely	Clear	Single_Road	Cargo	Male	65	Spring
2019	Tuesday	Weekday	Serious	0	1	0	0	1	Failure_to_drive_safely	Clear	Single_Road	Car	Male	51	Spring
2019	Tuesday	Weekday	Minor	0	0	3	0	3	Violation_of_intersection_driving_method	Clear	Crossroads	Cargo	Male	61	Spring
2019	Tuesday	Weekday	Serious	0	1	1	0	2	Failure_to_drive_safely	Clear	Single_Road	Car	Male	41	Spring
2019	Tuesday	Weekday	Minor	0	0	1	0	1	Failure_to_drive_safely	Clear	Crossroads	Car	Male	51	Spring
2019	Tuesday	Weekday	Minor	0	0	2	0	2	Violation_of_traffic_signals	Clear	Crossroads	Car	Male	65	Spring
2019	Tuesday	Weekday	Minor	0	0	1	0	1	Failure_to_drive_safely	Clear	Crossroads	Car	Female	41	Spring
2019	Wednesday	Weekday	Minor	0	0	2	0	2	Failure_to_drive_safely	Clear	Single_Road	Car	Male	31	Spring
2019	Wednesday	Weekday	Minor	0	0	1	0	1	Violation_of_traffic_signals	Clear	Crossroads	Car	Male	51	Spring
2019	Wednesday	Weekday	Minor	0	0	1	0	1	Failure_to_drive_safely	Clear	Crossroads	Van	Male	31	Spring
2019	Wednesday	Weekday	Minor	0	0	1	0	1	Violation_of_intersection_driving_method	Clear	Crossroads	Car	Female	31	Spring
2019	Wednesday	Weekday	Serious	0	1	0	0	1	Crossing_center_line	Clear	Crossroads	Car	Male	31	Spring
2019	Wednesday	Weekday	Minor	0	0	1	0	1	Failure_to_drive_safely	Clear	Crossroads	Car	Female	51	Spring
2019	Wednesday	Weekday	Serious	0	2	0	0	2	Violation_of_pedestrian_protection_duty	Clear	Crossroads	Car	Female	31	Spring
2019	Wednesday	Weekday	Death	1	0	0	0	1	Failure_to_drive_safely	Clear	Single_Road	Car	Female	31	Spring
2019	Wednesday	Weekday	Minor	0	0	2	0	2	Violation_of_traffic_signals	Clear	Crossroads	Car	Female	51	Spring
2019	Wednesday	Weekday	Minor	0	0	2	0	2	Failure_to_secure_safe_distance	Clear	Crossroads	Car	Male	21	Spring
2019	Wednesday	Weekday	Minor	0	0	1	0	1	Failure_to_secure_safe_distance	Clear	Single_Road	Car	Female	41	Spring
2019	Wednesday	Weekday	Minor	0	0	1	0	1	Failure_to_drive_safely	Clear	Single_Road	Cargo	Male	51	Spring
2019	Wednesday	Weekday	Injury	0	0	0	1	1	Violation_of_intersection_driving_method	Clear	Crossroads	Two-wheeled	Male	41	Spring
2019	Wednesday	Weekday	Minor	0	0	1	0	1	Failure_to_secure_safe_distance	Clear	Single_Road	Car	Male	21	Spring
2019	Wednesday	Weekday	Minor	0	0	4	0	4	Failure_to_secure_safe_distance	Clear	Single_Road	Two-wheeled	Male	20	Spring
2019	Thursday	Weekday	Minor	0	0	1	0	1	Violation_of_intersection_driving_method	Clear	Crossroads	Car	Male	51	Spring
2019	Thursday	Weekday	Minor	0	0	1	0	1	Violation_of_traffic_signals	Clear	Crossroads	Cargo	Male	41	Spring
2019	Thursday	Weekday	Minor	0	0	2	0	2	Failure_to_drive_safely	Clear	Crossroads	Car	Female	41	Spring
2019	Thursday	Weekday	Minor	0	0	1	0	1	Failure_to_drive_safely	Clear	Single_Road	Car	Female	61	Spring
2019	Thursday	Weekday	Serious	0	1	0	0	1	Failure_to_drive_safely	Clear	Single_Road	Car	Male	21	Spring
2019	Thursday	Weekday	Serious	0	1	0	0	1	Failure_to_drive_safely	Clear	Crossroads	Two-wheeled	Male	31	Spring
2019	Thursday	Weekday	Minor	0	0	3	0	3	Failure_to_drive_safely	Clear	Single_Road	Car	Female	31	Spring
2019	Thursday	Weekday	Minor	0	0	1	0	1	Crossing_center_line	Clear	Crossroads	Car	Male	51	Spring
2019	Thursday	Weekday	Serious	0	1	0	0	1	Violation_of_pedestrian_protection_duty	Clear	Crossroads	Car	Male	65	Spring
2019	Thursday	Weekday	Minor	0	0	1	0	1	Failure_to_drive_safely	Clear	Crossroads	Car	Male	41	Spring
2019	Friday	Weekday	Serious	0	1	0	0	1	Violation_of_traffic_signals	Clear	Crossroads	Car	Male	21	Spring
2019	Friday	Weekday	Death	1	0	0	0	1	Failure_to_drive_safely	Clear	Single_Road	Two-wheeled	Male	21	Spring
2019	Friday	Weekday	Minor	0	0	3	0	3	Violation_of_traffic_signals	Clear	Crossroads	Car	Female	41	Spring
2019	Friday	Weekday	Minor	0	0	2	0	2	Violation_of_traffic_signals	Clear	Crossroads	Car	Female	51	Spring
2019	Friday	Weekday	Minor	0	0	2	0	2	Failure_to_drive_safely	Clear	Crossroads	Cargo	Male	51	Spring
2019	Friday	Weekday	Minor	0	0	3	0	3	Failure_to_drive_safely	Clear	Crossroads	Two-wheeled	Male	31	Spring
2019	Friday	Weekday	Serious	0	1	0	0	1	Failure_to_secure_safe_distance	Clear	Crossroads	Motorcycle	Male	65	Spring
2019	Friday	Weekday	Minor	0	0	1	0	1	Failure_to_drive_safely	Clear	Single_Road	Car	Male	31	Spring
2019	Friday	Weekday	Minor	0	0	1	0	1	Failure_to_drive_safely	Clear	Single_Road	Car	Female	65	Spring
2019	Friday	Weekday	Injury	0	0	0	1	1	Failure_to_drive_safely	Clear	Crossroads	Car	Male	41	Spring
2019	Friday	Weekday	Minor	0	0	1	0	1	Failure_to_secure_safe_distance	Clear	Single_Road	Car	Male	31	Spring
2019	Friday	Weekday	Serious	0	1	0	0	1	Failure_to_drive_safely	Clear	Crossroads	Cargo	Male	51	Spring
2019	Friday	Weekday	Minor	0	0	1	0	1	Failure_to_drive_safely	Clear	Crossroads	Car	Female	41	Spring
2019	Friday	Weekday	Minor	0	0	2	0	2	Violation_of_traffic_signals	Clear	Crossroads	Two-wheeled	Male	21	Spring
2019	Friday	Weekday	Minor	0	0	2	0	2	Failure_to_secure_safe_distance	Clear	Crossroads	Two-wheeled	Male	21	Spring
2019	Saturday	Weekend	Minor	0	0	1	0	1	Failure_to_drive_safely	Clear	Crossroads	Car	Male	61	Spring
2019	Saturday	Weekend	Minor	0	0	1	0	1	Crossing_center_line	Clear	Crossroads	Car	Male	21	Spring
2019	Saturday	Weekend	Serious	0	1	0	0	1	Violation_of_traffic_signals	Clear	Single_Road	Car	Male	65	Spring
2019	Saturday	Weekend	Minor	0	0	1	0	1	Failure_to_drive_safely	Clear	Crossroads	Car	Male	31	Spring
2019	Saturday	Weekend	Minor	0	0	2	0	2	Failure_to_drive_safely	Clear	Crossroads	Car	Female	21	Spring
2019	Saturday	Weekend	Minor	0	0	1	0	1	Failure_to_drive_safely	Clear	Crossroads	Car	Female	51	Spring
2019	Saturday	Weekend	Serious	0	4	0	0	4	Failure_to_drive_safely	Clear	Single_Road	Two-wheeled	Male	21	Spring
2019	Saturday	Weekend	Minor	0	0	1	0	1	Violation_of_intersection_driving_method	Clear	Crossroads	Car	Male	41	Spring
2019	Saturday	Weekend	Minor	0	0	1	0	1	Failure_to_drive_safely	Clear	Crossroads	Car	Female	41	Spring
2019	Saturday	Weekend	Serious	0	1	2	0	3	Violation_of_traffic_signals	Clear	Crossroads	Two-wheeled	Male	20	Spring
2019	Saturday	Weekend	Minor	0	0	1	0	1	Violation_of_traffic_signals	Clear	Single_Road	Two-wheeled	Male	20	Spring
2019	Saturday	Weekend	Serious	0	1	0	0	1	Failure_to_drive_safely	Clear	Single_Road	Two-wheeled	Male	65	Spring
2019	Sunday	Weekend	Minor	0	0	2	0	2	Failure_to_drive_safely	Clear	Single_Road	Car	Female	31	Spring
2019	Sunday	Weekend	Minor	0	0	1	0	1	Failure_to_drive_safely	Clear	Single_Road	Cargo	Male	51	Spring
2019	Sunday	Weekend	Minor	0	0	1	0	1	Violation_of_traffic_signals	Clear	Crossroads	Car	Female	51	Spring
2019	Sunday	Weekend	Serious	0	3	0	0	3	Violation_of_traffic_signals	Clear	Crossroads	Car	Male	61	Spring
2019	Sunday	Weekend	Minor	0	0	3	0	3	Failure_to_drive_safely	Clear	Single_Road	Car	Male	51	Spring
2019	Monday	Weekday	Serious	0	1	0	1	2	Failure_to_drive_safely	Clear	Single_Road	Two-wheeled	Male	21	Spring
2019	Monday	Weekday	Serious	0	1	1	0	2	Failure_to_drive_safely	Clear	Single_Road	Car	Male	21	Spring
2019	Monday	Weekday	Minor	0	0	2	0	2	Violation_of_traffic_signals	Clear	Crossroads	Car	Male	21	Spring
2019	Monday	Weekday	Minor	0	0	6	0	6	Violation_of_traffic_signals	Clear	Crossroads	Car	Female	51	Spring
2019	Monday	Weekday	Serious	0	1	0	0	1	Crossing_center_line	Clear	Crossroads	Van	Male	31	Spring
2019	Monday	Weekday	Minor	0	0	2	0	2	Failure_to_drive_safely	Clear	Crossroads	Car	Female	31	Spring
2019	Monday	Weekday	Serious	0	1	0	0	1	Violation_of_pedestrian_protection_duty	Clear	Single_Road	Car	Male	51	Spring
2019	Monday	Weekday	Minor	0	0	3	0	3	Illegal_U-turn	Clear	Single_Road	Car	Male	21	Spring
2019	Monday	Weekday	Serious	0	1	0	0	1	Violation_of_pedestrian_protection_duty	Clear	Crossroads	Car	Male	51	Spring
2019	Monday	Weekday	Minor	0	0	1	0	1	Failure_to_drive_safely	Clear	Crossroads	Car	Female	41	Spring
2019	Monday	Weekday	Minor	0	0	2	0	2	Violation_of_intersection_driving_method	Clear	Crossroads	Car	Female	41	Spring
2019	Monday	Weekday	Minor	0	0	2	0	2	Failure_to_drive_safely	Clear	Crossroads	Car	Male	31	Spring
2019	Monday	Weekday	Minor	0	0	1	0	1	Failure_to_drive_safely	Clear	Crossroads	Two-wheeled	Male	51	Spring
2019	Monday	Weekday	Minor	0	0	1	0	1	Violation_of_pedestrian_protection_duty	Clear	Crossroads	Car	Male	20	Spring
2019	Monday	Weekday	Minor	0	0	1	0	1	Failure_to_drive_safely	Clear	Single_Road	Car	Male	61	Spring
2019	Monday	Weekday	Minor	0	0	2	0	2	Failure_to_secure_safe_distance	Clear	Single_Road	Car	Male	51	Spring
2019	Tuesday	Weekday	Minor	0	0	1	0	1	Crossing_center_line	Clear	Crossroads	Bicycle	Male	20	Spring
2019	Tuesday	Weekday	Minor	0	0	1	0	1	Failure_to_drive_safely	Clear	Crossroads	Car	Female	41	Spring
2019	Tuesday	Weekday	Serious	0	1	1	0	2	Failure_to_drive_safely	Clear	Crossroads	Car	Female	31	Spring
2019	Tuesday	Weekday	Minor	0	0	1	0	1	Failure_to_secure_safe_distance	Clear	Single_Road	Cargo	Male	51	Spring
2019	Tuesday	Weekday	Minor	0	0	1	0	1	Failure_to_drive_safely	Clear	Crossroads	Two-wheeled	Male	21	Spring
2019	Tuesday	Weekday	Minor	0	0	1	0	1	Failure_to_drive_safely	Clear	Crossroads	Two-wheeled	Male	21	Spring
2019	Tuesday	Weekday	Minor	0	0	2	0	2	Violation_of_traffic_signals	Clear	Crossroads	Car	Female	51	Spring
2019	Tuesday	Weekday	Serious	0	1	0	0	1	Failure_to_drive_safely	Clear	Single_Road	Car	Male	65	Spring
2019	Tuesday	Weekday	Minor	0	0	1	0	1	Failure_to_drive_safely	Clear	Crossroads	Car	Male	51	Spring
2019	Tuesday	Weekday	Minor	0	0	3	0	3	Failure_to_drive_safely	Clear	Crossroads	Car	Male	41	Spring
2019	Tuesday	Weekday	Minor	0	0	1	0	1	Violation_of_intersection_driving_method	Clear	Crossroads	Cargo	Male	65	Spring
2019	Tuesday	Weekday	Serious	0	1	0	0	1	Failure_to_drive_safely	Clear	Crossroads	Car	Male	41	Spring
2019	Tuesday	Weekday	Serious	0	1	0	0	1	Failure_to_drive_safely	Clear	Single_Road	Cargo	Male	51	Spring
2019	Tuesday	Weekday	Minor	0	0	1	0	1	Failure_to_drive_safely	Clear	Crossroads	Car	Male	65	Spring
2019	Wednesday	Weekday	Injury	0	0	0	1	1	Violation_of_traffic_signals	Clear	Crossroads	Car	Male	31	Spring
2019	Wednesday	Weekday	Minor	0	0	2	1	3	Violation_of_traffic_signals	Clear	Crossroads	Car	Male	21	Spring
2019	Wednesday	Weekday	Serious	0	1	1	0	2	Violation_of_traffic_signals	Clear	Crossroads	Motorcycle	Male	41	Spring
2019	Wednesday	Weekday	Minor	0	0	1	1	2	Failure_to_drive_safely	Clear	Single_Road	Car	Female	31	Spring
2019	Wednesday	Weekday	Minor	0	0	1	0	1	Failure_to_drive_safely	Clear	Crossroads	Cargo	Male	61	Spring
2019	Wednesday	Weekday	Serious	0	2	0	0	2	Failure_to_drive_safely	Clear	Crossroads	Car	Female	41	Spring
2019	Wednesday	Weekday	Minor	0	0	4	0	4	Failure_to_drive_safely	Clear	Crossroads	Cargo	Male	65	Spring
2019	Wednesday	Weekday	Serious	0	1	0	0	1	Failure_to_secure_safe_distance	Clear	Single_Road	Two-wheeled	Male	65	Spring
2019	Wednesday	Weekday	Minor	0	0	1	0	1	Failure_to_drive_safely	Clear	Crossroads	Car	Male	51	Spring
2019	Wednesday	Weekday	Minor	0	0	1	0	1	Failure_to_drive_safely	Clear	Single_Road	Van	Male	51	Spring
2019	Wednesday	Weekday	Serious	0	1	0	0	1	Violation_of_pedestrian_protection_duty	Clear	Crossroads	Van	Female	51	Spring
2019	Wednesday	Weekday	Minor	0	0	2	0	2	Failure_to_drive_safely	Clear	Single_Road	Car	Male	41	Spring
2019	Wednesday	Weekday	Minor	0	0	2	0	2	Violation_of_intersection_driving_method	Clear	Crossroads	Car	Male	31	Spring
2019	Wednesday	Weekday	Minor	0	0	2	0	2	Failure_to_drive_safely	Clear	Crossroads	Car	Male	31	Spring
2019	Wednesday	Weekday	Minor	0	0	2	0	2	Obstruction_of_straight_right_turn	Clear	Crossroads	Car	Male	41	Spring
2019	Wednesday	Weekday	Minor	0	0	2	0	2	Failure_to_drive_safely	Clear	Crossroads	Car	Female	31	Spring
2019	Wednesday	Weekday	Serious	0	1	2	0	3	Failure_to_drive_safely	Clear	Crossroads	Car	Male	21	Spring
2019	Thursday	Weekday	Minor	0	0	2	0	2	Failure_to_secure_safe_distance	Clear	Single_Road	Car	Male	21	Spring
2019	Thursday	Weekday	Minor	0	0	3	0	3	Failure_to_drive_safely	Clear	Single_Road	Car	Male	31	Spring
2019	Thursday	Weekday	Minor	0	0	1	0	1	Failure_to_drive_safely	Clear	Single_Road	Car	Female	41	Spring
2019	Thursday	Weekday	Minor	0	0	1	0	1	Violation_of_traffic_signals	Clear	Crossroads	Cargo	Male	51	Spring
2019	Thursday	Weekday	Serious	0	1	0	0	1	Failure_to_drive_safely	Clear	Crossroads	Bicycle	Male	21	Spring
2019	Thursday	Weekday	Minor	0	0	1	0	1	Failure_to_drive_safely	Clear	Single_Road	Bicycle	Female	21	Spring
2019	Thursday	Weekday	Minor	0	0	1	0	1	Failure_to_secure_safe_distance	Clear	Crossroads	Car	Male	31	Spring
2019	Thursday	Weekday	Minor	0	0	1	0	1	Failure_to_drive_safely	Clear	Single_Road	Van	Male	41	Spring
2019	Thursday	Weekday	Serious	0	1	0	0	1	Violation_of_traffic_signals	Clear	Crossroads	Two-wheeled	Male	65	Spring
2019	Thursday	Weekday	Minor	0	0	1	0	1	Failure_to_drive_safely	Clear	Single_Road	Cargo	Male	61	Spring
2019	Thursday	Weekday	Serious	0	1	0	0	1	Violation_of_intersection_driving_method	Clear	Crossroads	Car	Male	31	Spring
2019	Thursday	Weekday	Minor	0	0	1	0	1	Illegal_U-turn	Clear	Crossroads	Car	Male	51	Spring
2019	Thursday	Weekday	Minor	0	0	1	0	1	Failure_to_drive_safely	Clear	Single_Road	Car	Female	51	Spring
2019	Thursday	Weekday	Minor	0	0	1	0	1	Violation_of_traffic_signals	Clear	Crossroads	Car	Female	41	Spring
2019	Thursday	Weekday	Minor	0	0	3	0	3	Violation_of_traffic_signals	Clear	Crossroads	Car	Male	65	Spring
2019	Thursday	Weekday	Minor	0	0	1	0	1	Failure_to_drive_safely	Clear	Crossroads	Car	Male	31	Spring
2019	Thursday	Weekday	Minor	0	0	1	0	1	Violation_of_intersection_driving_method	Clear	Crossroads	Two-wheeled	Male	21	Spring
2019	Thursday	Weekday	Serious	0	1	2	0	3	Failure_to_drive_safely	Clear	Single_Road	Car	Male	51	Spring
2019	Friday	Weekday	Serious	0	1	1	0	2	Violation_of_traffic_signals	Clear	Crossroads	Car	Male	65	Spring
2019	Friday	Weekday	Minor	0	0	1	0	1	Failure_to_drive_safely	Clear	Single_Road	Van	Female	41	Spring
2019	Friday	Weekday	Minor	0	0	1	0	1	Failure_to_secure_safe_distance	Clear	Crossroads	Car	Male	31	Spring
2019	Friday	Weekday	Serious	0	1	0	0	1	Failure_to_drive_safely	Clear	Crossroads	Car	Male	61	Spring
2019	Friday	Weekday	Minor	0	0	1	0	1	Failure_to_drive_safely	Clear	Crossroads	Car	Male	65	Spring
2019	Friday	Weekday	Minor	0	0	2	0	2	Violation_of_intersection_driving_method	Clear	Crossroads	Car	Male	65	Spring
2019	Friday	Weekday	Minor	0	0	1	0	1	Failure_to_drive_safely	Clear	Crossroads	Car	Male	21	Spring
2019	Friday	Weekday	Injury	0	0	0	1	1	Failure_to_drive_safely	Clear	Crossroads	Bicycle	Male	65	Spring
2019	Friday	Weekday	Minor	0	0	1	0	1	Failure_to_drive_safely	Clear	Crossroads	Van	Male	65	Spring
2019	Friday	Weekday	Serious	0	1	0	0	1	Failure_to_drive_safely	Clear	Crossroads	Car	Female	31	Spring
2019	Friday	Weekday	Serious	0	1	0	0	1	Failure_to_drive_safely	Clear	Single_Road	Car	Male	41	Spring
2019	Friday	Weekday	Serious	0	1	0	0	1	Failure_to_drive_safely	Clear	Single_Road	Car	Male	51	Spring
2019	Saturday	Weekend	Minor	0	0	1	0	1	Violation_of_pedestrian_protection_duty	Clear	Crossroads	Cargo	Male	31	Spring
2019	Saturday	Weekend	Minor	0	0	2	0	2	Failure_to_drive_safely	Clear	Crossroads	Car	Male	21	Spring
2019	Saturday	Weekend	Minor	0	0	1	0	1	Violation_of_traffic_signals	Clear	Crossroads	Car	Male	21	Spring
2019	Saturday	Weekend	Minor	0	0	3	0	3	Failure_to_drive_safely	Clear	Crossroads	Cargo	Male	41	Spring
2019	Saturday	Weekend	Serious	0	1	0	0	1	Failure_to_drive_safely	Clear	Single_Road	Two-wheeled	Male	65	Spring
2019	Saturday	Weekend	Minor	0	0	1	0	1	Crossing_center_line	Clear	Single_Road	Cargo	Male	51	Spring
2019	Saturday	Weekend	Minor	0	0	3	0	3	Violation_of_intersection_driving_method	Clear	Crossroads	Car	Male	21	Spring
2019	Saturday	Weekend	Injury	0	0	0	1	1	Obstruction_of_straight_right_turn	Clear	Crossroads	Cargo	Male	65	Spring
2019	Saturday	Weekend	Minor	0	0	1	0	1	Violation_of_intersection_driving_method	Clear	Crossroads	Car	Male	51	Spring
2019	Saturday	Weekend	Minor	0	0	1	0	1	Failure_to_drive_safely	Clear	Single_Road	Car	Male	21	Spring
2019	Saturday	Weekend	Minor	0	0	3	0	3	Crossing_center_line	Clear	Single_Road	Car	Male	65	Spring
2019	Saturday	Weekend	Minor	0	0	1	0	1	Violation_of_pedestrian_protection_duty	Clear	Crossroads	Car	Male	21	Spring
2019	Saturday	Weekend	Minor	0	0	1	0	1	Obstruction_of_straight_right_turn	Clear	Crossroads	Construction_Machinery	Male	61	Spring
2019	Saturday	Weekend	Minor	0	0	1	1	2	Violation_of_traffic_signals	Clear	Crossroads	Car	Male	41	Spring
2019	Saturday	Weekend	Minor	0	0	2	0	2	Failure_to_drive_safely	Clear	Crossroads	Car	Male	61	Spring
2019	Saturday	Weekend	Death	1	0	0	0	1	Failure_to_drive_safely	Clear	Single_Road	Car	Male	65	Spring
2019	Saturday	Weekend	Serious	0	2	2	1	5	Crossing_center_line	Clear	Crossroads	Car	Male	21	Spring
2019	Saturday	Weekend	Serious	0	1	0	0	1	Failure_to_drive_safely	Clear	Single_Road	Car	Male	20	Spring
2019	Saturday	Weekend	Minor	0	0	3	0	3	Failure_to_secure_safe_distance	Clear	Single_Road	Car	Female	31	Spring
2019	Saturday	Weekend	Serious	0	1	0	0	1	Violation_of_traffic_signals	Clear	Crossroads	Car	Male	21	Spring
2019	Saturday	Weekend	Serious	0	1	0	0	1	Violation_of_traffic_signals	Clear	Crossroads	Two-wheeled	Male	21	Spring
2019	Sunday	Weekend	Serious	0	1	2	0	3	Failure_to_drive_safely	Clear	Crossroads	Two-wheeled	Male	21	Spring
2019	Sunday	Weekend	Serious	0	1	1	0	2	Violation_of_traffic_signals	Clear	Crossroads	Car	Male	51	Spring
2019	Sunday	Weekend	Serious	0	1	0	0	1	Failure_to_drive_safely	Clear	Single_Road	Car	Male	21	Spring
2019	Sunday	Weekend	Minor	0	0	2	0	2	Failure_to_drive_safely	Clear	Crossroads	Van	Male	41	Spring
2019	Monday	Weekday	Injury	0	0	0	1	1	Failure_to_drive_safely	Clear	Single_Road	Bicycle	Male	65	Spring
2019	Monday	Weekday	Minor	0	0	1	0	1	Failure_to_secure_safe_distance	Clear	Single_Road	Car	Male	21	Spring
2019	Monday	Weekday	Minor	0	0	3	0	3	Violation_of_intersection_driving_method	Clear	Crossroads	Car	Female	51	Spring
2019	Monday	Weekday	Minor	0	0	1	0	1	Failure_to_drive_safely	Clear	Single_Road	Van	Male	51	Spring
2019	Monday	Weekday	Minor	0	0	1	0	1	Failure_to_secure_safe_distance	Clear	Single_Road	Construction_Machinery	Male	41	Spring
2019	Monday	Weekday	Minor	0	0	1	0	1	Failure_to_drive_safely	Clear	Single_Road	Car	Male	61	Spring
2019	Monday	Weekday	Serious	0	1	1	0	2	Failure_to_secure_safe_distance	Clear	Crossroads	Car	Male	51	Spring
2019	Monday	Weekday	Serious	0	3	10	0	13	Failure_to_drive_safely	Clear	Single_Road	Van	Male	51	Spring
2019	Monday	Weekday	Minor	0	0	1	0	1	Failure_to_drive_safely	Clear	Crossroads	Car	Male	51	Spring
2019	Monday	Weekday	Death	1	0	0	0	1	Failure_to_drive_safely	Clear	Single_Road	Car	Male	65	Spring
2019	Monday	Weekday	Minor	0	0	1	0	1	Failure_to_secure_safe_distance	Clear	Single_Road	Two-wheeled	Male	65	Spring
2019	Monday	Weekday	Minor	0	0	2	0	2	Failure_to_secure_safe_distance	Clear	Crossroads	Cargo	Male	51	Spring
2019	Monday	Weekday	Minor	0	0	1	1	2	Violation_of_intersection_driving_method	Clear	Crossroads	Car	Female	31	Spring
2019	Monday	Weekday	Serious	0	1	1	0	2	Failure_to_drive_safely	Clear	Crossroads	Car	Male	31	Spring
2019	Monday	Weekday	Minor	0	0	1	0	1	Failure_to_drive_safely	Clear	Single_Road	Car	Male	65	Spring
2019	Monday	Weekday	Minor	0	0	1	0	1	Failure_to_drive_safely	Clear	Crossroads	Car	Male	21	Spring
2019	Tuesday	Weekday	Serious	0	2	1	0	3	Violation_of_traffic_signals	Clear	Crossroads	Car	Female	21	Spring
2019	Tuesday	Weekday	Minor	0	0	2	0	2	Violation_of_traffic_signals	Clear	Crossroads	Car	Female	51	Spring
2019	Tuesday	Weekday	Serious	0	1	1	0	2	Obstruction_of_straight_right_turn	Clear	Crossroads	Car	Male	31	Spring
2019	Tuesday	Weekday	Minor	0	0	1	0	1	Crossing_center_line	Clear	Single_Road	Construction_Machinery	Male	65	Spring
2019	Tuesday	Weekday	Injury	0	0	0	1	1	Failure_to_drive_safely	Clear	Crossroads	Two-wheeled	Male	51	Spring
2019	Tuesday	Weekday	Minor	0	0	1	0	1	Failure_to_drive_safely	Clear	Crossroads	Cargo	Male	21	Spring
2019	Tuesday	Weekday	Minor	0	0	1	0	1	Failure_to_drive_safely	Clear	Crossroads	Car	Female	41	Spring
2019	Tuesday	Weekday	Minor	0	0	1	0	1	Crossing_center_line	Clear	Single_Road	Car	Male	31	Spring
2019	Tuesday	Weekday	Serious	0	1	0	0	1	Violation_of_pedestrian_protection_duty	Clear	Crossroads	Car	Female	31	Spring
2019	Tuesday	Weekday	Minor	0	0	1	0	1	Violation_of_intersection_driving_method	Clear	Crossroads	Cargo	Male	65	Spring
2019	Tuesday	Weekday	Serious	0	1	0	0	1	Crossing_center_line	Clear	Single_Road	Car	Male	65	Spring
2019	Tuesday	Weekday	Serious	0	1	0	1	2	Violation_of_intersection_driving_method	Clear	Crossroads	Van	Male	51	Spring
2019	Tuesday	Weekday	Minor	0	0	1	0	1	Failure_to_drive_safely	Clear	Crossroads	Car	Male	21	Spring
2019	Tuesday	Weekday	Serious	0	1	2	0	3	Lane_violation	Clear	Crossroads	Car	Male	31	Spring
2019	Tuesday	Weekday	Minor	0	0	1	0	1	Violation_of_traffic_signals	Clear	Crossroads	Car	Female	31	Spring
2019	Tuesday	Weekday	Minor	0	0	1	0	1	Failure_to_drive_safely	Clear	Single_Road	Car	Female	41	Spring
2019	Wednesday	Weekday	Minor	0	0	1	0	1	Failure_to_drive_safely	Clear	Crossroads	Car	Male	21	Spring
2019	Wednesday	Weekday	Serious	0	1	0	0	1	Failure_to_drive_safely	Clear	Crossroads	Car	Female	41	Spring
2019	Wednesday	Weekday	Minor	0	0	1	0	1	Failure_to_drive_safely	Clear	Crossroads	Car	Male	41	Spring
2019	Wednesday	Weekday	Minor	0	0	1	0	1	Failure_to_drive_safely	Clear	Crossroads	Car	Female	51	Spring
2019	Wednesday	Weekday	Serious	0	1	1	0	2	Violation_of_traffic_signals	Clear	Crossroads	Car	Male	21	Spring
2019	Wednesday	Weekday	Minor	0	0	1	0	1	Failure_to_drive_safely	Clear	Single_Road	Car	Male	65	Spring
2019	Wednesday	Weekday	Minor	0	0	1	0	1	Crossing_center_line	Clear	Single_Road	Car	Male	21	Spring
2019	Wednesday	Weekday	Minor	0	0	3	0	3	Failure_to_drive_safely	Clear	Crossroads	Motorcycle	Male	21	Spring
2019	Wednesday	Weekday	Minor	0	0	1	0	1	Failure_to_drive_safely	Clear	Single_Road	Car	Female	61	Spring
2019	Wednesday	Weekday	Minor	0	0	1	0	1	Crossing_center_line	Clear	Single_Road	Car	Male	65	Spring
2019	Wednesday	Weekday	Serious	0	1	1	0	2	Violation_of_traffic_signals	Clear	Crossroads	Van	Male	61	Spring
2019	Thursday	Weekday	Minor	0	0	1	0	1	Failure_to_drive_safely	Clear	Single_Road	Car	Male	41	Spring
2019	Thursday	Weekday	Minor	0	0	1	0	1	Failure_to_secure_safe_distance	Clear	Crossroads	Car	Male	20	Spring
2019	Thursday	Weekday	Minor	0	0	1	0	1	Violation_of_intersection_driving_method	Clear	Crossroads	Cargo	Male	31	Spring
2019	Thursday	Weekday	Minor	0	0	1	0	1	Violation_of_traffic_signals	Clear	Crossroads	Car	Male	51	Spring
2019	Thursday	Weekday	Serious	0	1	0	0	1	Failure_to_drive_safely	Clear	Crossroads	Van	Male	21	Spring
2019	Thursday	Weekday	Serious	0	1	0	0	1	Failure_to_secure_safe_distance	Clear	Single_Road	Car	Female	31	Spring
2019	Thursday	Weekday	Minor	0	0	1	0	1	Failure_to_secure_safe_distance	Clear	Crossroads	Car	Male	31	Spring
2019	Thursday	Weekday	Serious	0	1	0	0	1	Failure_to_drive_safely	Clear	Single_Road	Van	Male	51	Spring
2019	Thursday	Weekday	Minor	0	0	1	0	1	Failure_to_secure_safe_distance	Clear	Single_Road	Car	Male	21	Spring
2019	Thursday	Weekday	Minor	0	0	1	0	1	Failure_to_drive_safely	Clear	Single_Road	Cargo	Male	31	Spring
2019	Thursday	Weekday	Minor	0	0	1	0	1	Failure_to_drive_safely	Clear	Crossroads	Car	Male	51	Spring
2019	Thursday	Weekday	Minor	0	0	1	0	1	Failure_to_drive_safely	Clear	Single_Road	Car	Female	31	Spring
2019	Thursday	Weekday	Minor	0	0	1	0	1	Failure_to_secure_safe_distance	Clear	Crossroads	Two-wheeled	Male	41	Spring
2019	Thursday	Weekday	Minor	0	0	1	0	1	Violation_of_pedestrian_protection_duty	Clear	Crossroads	Car	Male	51	Spring
2019	Thursday	Weekday	Serious	0	1	1	0	2	Violation_of_traffic_signals	Clear	Crossroads	Car	Male	41	Spring
2019	Friday	Weekday	Serious	0	3	1	0	4	Violation_of_traffic_signals	Clear	Crossroads	Car	Female	21	Spring
2019	Friday	Weekday	Minor	0	0	1	0	1	Failure_to_secure_safe_distance	Clear	Crossroads	Car	Male	21	Spring
2019	Friday	Weekday	Serious	0	1	0	0	1	Obstruction_of_straight_right_turn	Clear	Crossroads	Car	Male	31	Spring
2019	Friday	Weekday	Minor	0	0	1	0	1	Failure_to_secure_safe_distance	Clear	Crossroads	Car	Male	21	Spring
2019	Friday	Weekday	Minor	0	0	1	0	1	Violation_of_traffic_signals	Clear	Crossroads	Car	Female	31	Spring
2019	Friday	Weekday	Minor	0	0	1	0	1	Failure_to_drive_safely	Clear	Single_Road	Car	Female	41	Spring
2019	Friday	Weekday	Minor	0	0	1	0	1	Violation_of_traffic_signals	Clear	Crossroads	Car	Male	65	Spring
2019	Friday	Weekday	Minor	0	0	1	0	1	Failure_to_drive_safely	Clear	Single_Road	Car	Male	41	Spring
2019	Friday	Weekday	Minor	0	0	1	0	1	Crossing_center_line	Clear	Crossroads	Bicycle	Female	65	Spring
2019	Friday	Weekday	Minor	0	0	1	1	2	Crossing_center_line	Clear	Single_Road	Car	Female	51	Spring
2019	Friday	Weekday	Minor	0	0	3	0	3	Obstruction_of_straight_right_turn	Clear	Crossroads	Car	Male	21	Spring
2019	Friday	Weekday	Minor	0	0	1	0	1	Violation_of_traffic_signals	Cloudy	Crossroads	Car	Male	21	Spring
2019	Friday	Weekday	Minor	0	0	2	0	2	Failure_to_secure_safe_distance	Clear	Single_Road	Car	Male	41	Spring
2019	Friday	Weekday	Minor	0	0	3	0	3	Obstruction_of_straight_right_turn	Clear	Crossroads	Car	Male	65	Spring
2019	Friday	Weekday	Injury	0	0	0	1	1	Failure_to_drive_safely	Clear	Crossroads	Two-wheeled	Male	20	Spring
2019	Friday	Weekday	Minor	0	0	1	0	1	Failure_to_drive_safely	Clear	Crossroads	Car	Female	61	Spring
2019	Friday	Weekday	Serious	0	1	0	0	1	Failure_to_drive_safely	Clear	Single_Road	Two-wheeled	Male	21	Spring
2019	Friday	Weekday	Minor	0	0	1	0	1	Failure_to_drive_safely	Clear	Single_Road	Two-wheeled	Male	20	Spring
2019	Friday	Weekday	Minor	0	0	1	0	1	Failure_to_drive_safely	Clear	Single_Road	Car	Male	41	Spring
2019	Friday	Weekday	Minor	0	0	2	0	2	Violation_of_traffic_signals	Clear	Crossroads	Car	Male	61	Spring
2019	Friday	Weekday	Minor	0	0	1	0	1	Failure_to_secure_safe_distance	Clear	Crossroads	Car	Male	65	Spring
2019	Friday	Weekday	Minor	0	0	1	0	1	Crossing_center_line	Clear	Single_Road	Bicycle	Male	20	Spring
2019	Friday	Weekday	Minor	0	0	6	0	6	Violation_of_intersection_driving_method	Clear	Crossroads	Car	Female	31	Spring
2019	Saturday	Weekend	Minor	0	0	2	0	2	Obstruction_of_straight_right_turn	Clear	Crossroads	Car	Male	65	Spring
2019	Saturday	Weekend	Serious	0	4	2	0	6	Violation_of_intersection_driving_method	Clear	Crossroads	Car	Male	51	Spring
2019	Saturday	Weekend	Minor	0	0	1	0	1	Crossing_center_line	Rain	Crossroads	Car	Male	21	Spring
2019	Saturday	Weekend	Minor	0	0	1	0	1	Violation_of_intersection_driving_method	Clear	Crossroads	Car	Female	41	Spring
2019	Saturday	Weekend	Minor	0	0	1	0	1	Lane_violation	Clear	Single_Road	Car	Male	41	Spring
2019	Saturday	Weekend	Minor	0	0	3	0	3	Failure_to_drive_safely	Cloudy	Single_Road	Car	Male	65	Spring
2019	Saturday	Weekend	Minor	0	0	2	1	3	Failure_to_secure_safe_distance	Clear	Single_Road	Car	Male	61	Spring
2019	Saturday	Weekend	Minor	0	0	9	0	9	Failure_to_drive_safely	Clear	Crossroads	Car	Male	21	Spring
2019	Saturday	Weekend	Minor	0	0	2	0	2	Failure_to_drive_safely	Rain	Single_Road	Car	Female	41	Spring
2019	Saturday	Weekend	Minor	0	0	2	0	2	Failure_to_drive_safely	Clear	Single_Road	Two-wheeled	Male	31	Spring
2019	Saturday	Weekend	Minor	0	0	1	0	1	Failure_to_drive_safely	Clear	Crossroads	Cargo	Male	41	Spring
2019	Saturday	Weekend	Minor	0	0	1	0	1	Failure_to_drive_safely	Clear	Crossroads	Two-wheeled	Male	21	Spring
2019	Saturday	Weekend	Serious	0	1	0	0	1	Failure_to_drive_safely	Clear	Crossroads	Car	Male	21	Spring
2019	Saturday	Weekend	Minor	0	0	1	0	1	Failure_to_drive_safely	Clear	Single_Road	Van	Male	41	Spring
2019	Sunday	Weekend	Serious	0	1	0	0	1	Failure_to_drive_safely	Rain	Single_Road	Car	Male	21	Spring
2019	Sunday	Weekend	Minor	0	0	1	0	1	Crossing_center_line	Rain	Crossroads	Car	Male	31	Spring
2019	Sunday	Weekend	Minor	0	0	1	0	1	Violation_of_traffic_signals	Clear	Crossroads	Car	Female	31	Spring
2019	Sunday	Weekend	Minor	0	0	1	0	1	Failure_to_drive_safely	Cloudy	Single_Road	Car	Male	51	Spring
2019	Sunday	Weekend	Minor	0	0	2	0	2	Failure_to_secure_safe_distance	Clear	Single_Road	Car	Male	41	Spring
2019	Sunday	Weekend	Minor	0	0	1	0	1	Failure_to_drive_safely	Clear	Crossroads	Car	Male	21	Spring
2019	Monday	Weekday	Minor	0	0	1	0	1	Failure_to_drive_safely	Clear	Single_Road	Car	Female	51	Spring
2019	Monday	Weekday	Serious	0	1	0	0	1	Failure_to_drive_safely	Clear	Single_Road	Van	Male	41	Spring
2019	Monday	Weekday	Serious	0	1	1	0	2	Obstruction_of_straight_right_turn	Clear	Crossroads	Car	Male	41	Spring
2019	Monday	Weekday	Minor	0	0	2	0	2	Failure_to_secure_safe_distance	Clear	Single_Road	Car	Male	21	Spring
2019	Monday	Weekday	Serious	0	1	0	0	1	Failure_to_drive_safely	Clear	Single_Road	Car	Male	65	Spring
2019	Monday	Weekday	Minor	0	0	2	0	2	Failure_to_drive_safely	Clear	Crossroads	Car	Male	21	Spring
2019	Monday	Weekday	Injury	0	0	0	1	1	Failure_to_drive_safely	Clear	Single_Road	Car	Male	65	Spring
2019	Monday	Weekday	Serious	0	1	0	0	1	Failure_to_drive_safely	Clear	Single_Road	Car	Female	65	Spring
2019	Monday	Weekday	Serious	0	1	2	0	3	Violation_of_traffic_signals	Clear	Crossroads	Car	Female	31	Spring
2019	Monday	Weekday	Minor	0	0	2	0	2	Failure_to_drive_safely	Clear	Single_Road	Bicycle	Male	20	Spring
2019	Monday	Weekday	Serious	0	1	0	0	1	Violation_of_intersection_driving_method	Clear	Crossroads	Car	Male	21	Spring
2019	Monday	Weekday	Minor	0	0	1	0	1	Failure_to_drive_safely	Clear	Single_Road	Car	Male	61	Spring
2019	Monday	Weekday	Serious	0	1	0	0	1	Violation_of_intersection_driving_method	Clear	Crossroads	Car	Male	31	Spring
2019	Monday	Weekday	Minor	0	0	2	0	2	Failure_to_drive_safely	Clear	Single_Road	Car	Female	21	Spring
2019	Monday	Weekday	Minor	0	0	1	0	1	Failure_to_drive_safely	Clear	Crossroads	Car	Male	21	Spring
2019	Monday	Weekday	Minor	0	0	1	0	1	Failure_to_drive_safely	Clear	Crossroads	Car	Male	61	Spring
2019	Monday	Weekday	Minor	0	0	3	0	3	Violation_of_traffic_signals	Clear	Crossroads	Car	Male	51	Spring
2019	Monday	Weekday	Injury	0	0	0	1	1	Violation_of_traffic_signals	Clear	Crossroads	Two-wheeled	Male	21	Spring
2019	Monday	Weekday	Minor	0	0	4	0	4	Failure_to_drive_safely	Clear	Crossroads	Two-wheeled	Male	20	Spring
2019	Monday	Weekday	Minor	0	0	2	0	2	Failure_to_drive_safely	Clear	Crossroads	Car	Male	31	Spring
2019	Tuesday	Weekday	Minor	0	0	3	1	4	Violation_of_intersection_driving_method	Clear	Crossroads	Car	Male	41	Spring
2019	Tuesday	Weekday	Minor	0	0	1	0	1	Failure_to_drive_safely	Clear	Single_Road	Car	Male	31	Spring
2019	Tuesday	Weekday	Injury	0	0	0	1	1	Violation_of_intersection_driving_method	Clear	Crossroads	Two-wheeled	Male	41	Spring
2019	Tuesday	Weekday	Minor	0	0	1	0	1	Failure_to_drive_safely	Clear	Crossroads	Car	Male	65	Spring
2019	Tuesday	Weekday	Minor	0	0	1	0	1	Failure_to_drive_safely	Clear	Single_Road	Cargo	Male	51	Spring
2019	Tuesday	Weekday	Minor	0	0	2	0	2	Failure_to_drive_safely	Clear	Crossroads	Car	Male	41	Spring
2019	Tuesday	Weekday	Minor	0	0	1	0	1	Failure_to_secure_safe_distance	Clear	Crossroads	Car	Male	51	Spring
2019	Tuesday	Weekday	Minor	0	0	2	0	2	Lane_violation	Clear	Crossroads	Car	Female	51	Spring
2019	Tuesday	Weekday	Minor	0	0	1	0	1	Failure_to_drive_safely	Clear	Single_Road	Car	Female	31	Spring
2019	Tuesday	Weekday	Serious	0	1	1	0	2	Failure_to_drive_safely	Clear	Single_Road	Cargo	Male	31	Spring
2019	Tuesday	Weekday	Minor	0	0	1	0	1	Violation_of_intersection_driving_method	Clear	Crossroads	Two-wheeled	Male	21	Spring
2019	Tuesday	Weekday	Minor	0	0	1	0	1	Violation_of_intersection_driving_method	Clear	Crossroads	Car	Male	31	Spring
2019	Tuesday	Weekday	Minor	0	0	1	0	1	Failure_to_drive_safely	Clear	Single_Road	Car	Male	31	Spring
2019	Tuesday	Weekday	Serious	0	1	0	0	1	Crossing_center_line	Clear	Single_Road	Car	Male	61	Spring
2019	Wednesday	Weekday	Serious	0	1	0	0	1	Failure_to_drive_safely	Clear	Crossroads	Car	Female	20	Spring
2019	Wednesday	Weekday	Minor	0	0	1	0	1	Obstruction_of_straight_right_turn	Clear	Crossroads	ATV	Male	41	Spring
2019	Wednesday	Weekday	Serious	0	1	0	0	1	Failure_to_drive_safely	Clear	Crossroads	Car	Male	65	Spring
2019	Wednesday	Weekday	Minor	0	0	1	0	1	Failure_to_drive_safely	Clear	Crossroads	Cargo	Male	41	Spring
2019	Wednesday	Weekday	Minor	0	0	1	0	1	Failure_to_drive_safely	Clear	Single_Road	PM	Male	65	Spring
2019	Wednesday	Weekday	Injury	0	0	0	1	1	Failure_to_drive_safely	Clear	Single_Road	Car	Male	31	Spring
2019	Wednesday	Weekday	Minor	0	0	1	0	1	Violation_of_intersection_driving_method	Clear	Crossroads	PM	Female	21	Spring
2019	Wednesday	Weekday	Serious	0	1	4	0	5	Failure_to_drive_safely	Clear	Crossroads	Construction_Machinery	Male	51	Spring
2019	Wednesday	Weekday	Serious	0	1	0	0	1	Violation_of_traffic_signals	Clear	Crossroads	Two-wheeled	Male	51	Spring
2019	Wednesday	Weekday	Minor	0	0	1	0	1	Failure_to_drive_safely	Clear	Crossroads	Two-wheeled	Male	21	Spring
2019	Wednesday	Weekday	Minor	0	0	1	0	1	Failure_to_drive_safely	Clear	Crossroads	Car	Female	41	Spring
2019	Thursday	Weekday	Serious	0	3	0	0	3	Violation_of_traffic_signals	Clear	Crossroads	Car	Male	31	Spring
2019	Thursday	Weekday	Minor	0	0	1	0	1	Failure_to_secure_safe_distance	Clear	Single_Road	Car	Male	51	Spring
2019	Thursday	Weekday	Minor	0	0	1	0	1	Failure_to_drive_safely	Clear	Crossroads	Two-wheeled	Male	65	Spring
2019	Thursday	Weekday	Minor	0	0	2	0	2	Failure_to_drive_safely	Clear	Crossroads	Car	Male	61	Spring
2019	Thursday	Weekday	Minor	0	0	3	0	3	Obstruction_of_straight_right_turn	Clear	Crossroads	Van	Male	65	Spring
2019	Thursday	Weekday	Minor	0	0	1	0	1	Violation_of_intersection_driving_method	Clear	Crossroads	Construction_Machinery	Male	51	Spring
2019	Thursday	Weekday	Serious	0	1	0	0	1	Failure_to_drive_safely	Clear	Crossroads	Bicycle	Male	20	Spring
2019	Thursday	Weekday	Minor	0	0	1	0	1	Violation_of_traffic_signals	Clear	Crossroads	Car	Female	41	Spring
2019	Thursday	Weekday	Serious	0	1	0	0	1	Crossing_center_line	Clear	Crossroads	Two-wheeled	Male	31	Spring
2019	Thursday	Weekday	Minor	0	0	1	0	1	Violation_of_intersection_driving_method	Clear	Crossroads	Motorcycle	Male	20	Spring
2019	Thursday	Weekday	Minor	0	0	1	0	1	Failure_to_drive_safely	Clear	Crossroads	Cargo	Male	65	Spring
2019	Thursday	Weekday	Minor	0	0	1	0	1	Failure_to_drive_safely	Clear	Crossroads	Cargo	Male	21	Spring
2019	Thursday	Weekday	Serious	0	1	0	0	1	Failure_to_drive_safely	Clear	Crossroads	Car	Male	31	Spring
2019	Thursday	Weekday	Minor	0	0	1	0	1	Failure_to_drive_safely	Clear	Single_Road	Car	Male	21	Spring
2019	Thursday	Weekday	Minor	0	0	1	0	1	Failure_to_drive_safely	Clear	Single_Road	Car	Male	31	Spring
2019	Thursday	Weekday	Minor	0	0	1	0	1	Failure_to_drive_safely	Clear	Crossroads	Car	Male	41	Spring
2019	Thursday	Weekday	Minor	0	0	1	0	1	Failure_to_drive_safely	Clear	Crossroads	Bicycle	Male	21	Spring
2019	Friday	Weekday	Minor	0	0	1	0	1	Failure_to_drive_safely	Clear	Crossroads	Car	Female	51	Spring
2019	Friday	Weekday	Minor	0	0	1	0	1	Failure_to_drive_safely	Clear	Single_Road	Car	Female	61	Spring
2019	Friday	Weekday	Minor	0	0	1	0	1	Failure_to_drive_safely	Clear	Single_Road	Two-wheeled	Male	20	Spring
2019	Friday	Weekday	Minor	0	0	2	0	2	Failure_to_drive_safely	Clear	Crossroads	Car	Male	51	Spring
2019	Friday	Weekday	Minor	0	0	3	0	3	Failure_to_secure_safe_distance	Clear	Single_Road	Car	Female	51	Spring
2019	Friday	Weekday	Minor	0	0	1	0	1	Failure_to_secure_safe_distance	Clear	Crossroads	Car	Male	41	Spring
2019	Friday	Weekday	Serious	0	1	0	0	1	Violation_of_traffic_signals	Clear	Crossroads	Car	Female	41	Spring
2019	Friday	Weekday	Minor	0	0	1	0	1	Failure_to_drive_safely	Clear	Single_Road	Car	Male	65	Spring
2019	Friday	Weekday	Minor	0	0	4	0	4	Violation_of_traffic_signals	Clear	Crossroads	Car	Female	21	Spring
2019	Friday	Weekday	Serious	0	1	0	0	1	Failure_to_drive_safely	Clear	Single_Road	Car	Female	65	Spring
2019	Friday	Weekday	Minor	0	0	2	0	2	Violation_of_traffic_signals	Clear	Crossroads	Car	Female	51	Spring
2019	Friday	Weekday	Minor	0	0	1	0	1	Crossing_center_line	Clear	Crossroads	Car	Male	41	Spring
2019	Saturday	Weekend	Serious	0	1	0	0	1	Obstruction_of_straight_right_turn	Clear	Crossroads	Car	Male	21	Spring
2019	Saturday	Weekend	Minor	0	0	1	0	1	Failure_to_drive_safely	Clear	Single_Road	Car	Male	31	Spring
2019	Saturday	Weekend	Minor	0	0	2	0	2	Violation_of_pedestrian_protection_duty	Clear	Crossroads	Car	Male	41	Spring
2019	Saturday	Weekend	Minor	0	0	1	0	1	Failure_to_drive_safely	Clear	Crossroads	Car	Male	21	Spring
2019	Saturday	Weekend	Minor	0	0	1	0	1	Failure_to_drive_safely	Clear	Single_Road	Car	Female	21	Spring
2019	Saturday	Weekend	Minor	0	0	1	0	1	Failure_to_drive_safely	Clear	Crossroads	Car	Male	51	Spring
2019	Saturday	Weekend	Minor	0	0	1	0	1	Failure_to_drive_safely	Clear	Single_Road	Car	Male	65	Spring
2019	Saturday	Weekend	Serious	0	3	0	0	3	Violation_of_traffic_signals	Clear	Crossroads	Car	Male	31	Spring
2019	Saturday	Weekend	Injury	0	0	0	6	6	Failure_to_drive_safely	Clear	Crossroads	Car	Male	61	Spring
2019	Saturday	Weekend	Minor	0	0	3	0	3	Failure_to_secure_safe_distance	Clear	Crossroads	Car	Male	21	Spring
2019	Saturday	Weekend	Minor	0	0	1	0	1	Violation_of_intersection_driving_method	Clear	Crossroads	Car	Male	61	Spring
2019	Saturday	Weekend	Serious	0	1	0	0	1	Failure_to_drive_safely	Clear	Crossroads	Car	Female	31	Spring
2019	Saturday	Weekend	Serious	0	1	0	0	1	Failure_to_drive_safely	Clear	Crossroads	Car	Male	51	Spring
2019	Saturday	Weekend	Minor	0	0	1	0	1	Failure_to_drive_safely	Clear	Crossroads	Car	Female	41	Spring
2019	Saturday	Weekend	Minor	0	0	2	0	2	Failure_to_drive_safely	Clear	Single_Road	Car	Male	21	Spring
2019	Sunday	Weekend	Minor	0	0	3	0	3	Failure_to_secure_safe_distance	Clear	Crossroads	Car	Male	61	Spring
2019	Sunday	Weekend	Minor	0	0	3	0	3	Failure_to_secure_safe_distance	Clear	Crossroads	Car	Female	31	Spring
2019	Sunday	Weekend	Minor	0	0	5	0	5	Failure_to_secure_safe_distance	Clear	Single_Road	Van	Male	31	Spring
2019	Sunday	Weekend	Minor	0	0	1	0	1	Failure_to_drive_safely	Clear	Single_Road	Car	Male	21	Spring
2019	Sunday	Weekend	Minor	0	0	1	0	1	Failure_to_drive_safely	Clear	Crossroads	Car	Male	51	Spring
2019	Sunday	Weekend	Minor	0	0	5	0	5	Failure_to_drive_safely	Clear	Single_Road	Car	Female	21	Spring
2019	Sunday	Weekend	Minor	0	0	1	0	1	Violation_of_intersection_driving_method	Clear	Crossroads	Car	Female	41	Spring
2019	Sunday	Weekend	Minor	0	0	4	0	4	Failure_to_drive_safely	Clear	Crossroads	Car	Male	51	Spring
2019	Monday	Weekday	Minor	0	0	1	0	1	Failure_to_drive_safely	Cloudy	Crossroads	Car	Male	65	Spring
2019	Monday	Weekday	Minor	0	0	3	0	3	Failure_to_drive_safely	Rain	Single_Road	Car	Male	51	Spring
2019	Monday	Weekday	Serious	0	2	8	1	11	Violation_of_traffic_signals	Clear	Crossroads	Car	Female	31	Spring
2019	Monday	Weekday	Minor	0	0	4	0	4	Failure_to_drive_safely	Rain	Crossroads	Car	Male	31	Spring
2019	Monday	Weekday	Minor	0	0	2	0	2	Crossing_center_line	Clear	Single_Road	Car	Male	51	Spring
2019	Monday	Weekday	Minor	0	0	1	0	1	Failure_to_drive_safely	Clear	Single_Road	Car	Male	21	Spring
2019	Monday	Weekday	Minor	0	0	1	1	2	Failure_to_secure_safe_distance	Rain	Crossroads	Cargo	Male	61	Spring
2019	Monday	Weekday	Serious	0	1	0	0	1	Failure_to_drive_safely	Rain	Single_Road	Cargo	Male	31	Spring
2019	Monday	Weekday	Minor	0	0	1	0	1	Failure_to_drive_safely	Rain	Single_Road	Construction_Machinery	Male	51	Spring
2019	Monday	Weekday	Minor	0	0	1	0	1	Failure_to_drive_safely	Clear	Crossroads	Cargo	Male	41	Spring
2019	Monday	Weekday	Minor	0	0	1	0	1	Failure_to_drive_safely	Rain	Single_Road	Cargo	Male	51	Spring
2019	Monday	Weekday	Serious	0	1	0	0	1	Failure_to_drive_safely	Rain	Single_Road	Car	Male	65	Spring
2019	Monday	Weekday	Minor	0	0	1	0	1	Failure_to_drive_safely	Clear	Crossroads	Car	Male	65	Spring
2019	Monday	Weekday	Minor	0	0	2	0	2	Failure_to_drive_safely	Clear	Single_Road	Car	Male	65	Spring
2019	Monday	Weekday	Minor	0	0	1	0	1	Failure_to_drive_safely	Clear	Crossroads	Cargo	Male	41	Spring
2019	Monday	Weekday	Minor	0	0	3	0	3	Failure_to_drive_safely	Clear	Crossroads	Car	Female	51	Spring
2019	Tuesday	Weekday	Minor	0	0	1	0	1	Failure_to_drive_safely	Clear	Crossroads	Two-wheeled	Male	21	Spring
2019	Tuesday	Weekday	Serious	0	1	0	0	1	Failure_to_drive_safely	Clear	Crossroads	Cargo	Male	41	Spring
2019	Tuesday	Weekday	Minor	0	0	1	0	1	Failure_to_drive_safely	Clear	Crossroads	Motorcycle	Male	20	Spring
2019	Tuesday	Weekday	Serious	0	1	0	0	1	Failure_to_drive_safely	Clear	Single_Road	Bicycle	Male	65	Spring
2019	Tuesday	Weekday	Minor	0	0	3	0	3	Violation_of_intersection_driving_method	Clear	Crossroads	Car	Female	65	Spring
2019	Tuesday	Weekday	Minor	0	0	1	0	1	Failure_to_drive_safely	Clear	Single_Road	Cargo	Male	51	Spring
2019	Tuesday	Weekday	Minor	0	0	1	0	1	Failure_to_drive_safely	Clear	Crossroads	Car	Male	51	Spring
2019	Tuesday	Weekday	Minor	0	0	1	0	1	Violation_of_traffic_signals	Clear	Crossroads	Car	Male	21	Spring
2019	Tuesday	Weekday	Minor	0	0	2	0	2	Violation_of_intersection_driving_method	Clear	Crossroads	Car	Female	41	Spring
2019	Tuesday	Weekday	Minor	0	0	1	0	1	Failure_to_drive_safely	Clear	Single_Road	Car	Male	31	Spring
2019	Wednesday	Weekday	Minor	0	0	1	0	1	Violation_of_intersection_driving_method	Clear	Crossroads	Van	Male	41	Spring
2019	Wednesday	Weekday	Minor	0	0	1	0	1	Failure_to_drive_safely	Clear	Single_Road	Car	Female	31	Spring
2019	Wednesday	Weekday	Serious	0	1	0	0	1	Failure_to_drive_safely	Clear	Crossroads	Car	Male	41	Spring
2019	Wednesday	Weekday	Minor	0	0	4	0	4	Failure_to_drive_safely	Clear	Single_Road	Cargo	Male	51	Spring
2019	Wednesday	Weekday	Minor	0	0	1	0	1	Failure_to_secure_safe_distance	Clear	Single_Road	Car	Male	41	Spring
2019	Wednesday	Weekday	Minor	0	0	2	0	2	Failure_to_drive_safely	Clear	Crossroads	Car	Female	31	Spring
2019	Wednesday	Weekday	Serious	0	1	2	0	3	Violation_of_traffic_signals	Clear	Crossroads	Two-wheeled	Male	65	Spring
2019	Wednesday	Weekday	Serious	0	1	0	0	1	Failure_to_drive_safely	Clear	Single_Road	Car	Female	41	Spring
2019	Wednesday	Weekday	Minor	0	0	1	0	1	Failure_to_drive_safely	Clear	Crossroads	Bicycle	Male	20	Spring
2019	Wednesday	Weekday	Serious	0	1	0	1	2	Violation_of_intersection_driving_method	Clear	Crossroads	Car	Female	41	Spring
2019	Wednesday	Weekday	Serious	0	1	1	0	2	Violation_of_traffic_signals	Clear	Crossroads	Car	Male	41	Spring
2019	Wednesday	Weekday	Serious	0	1	7	0	8	Failure_to_drive_safely	Clear	Single_Road	Car	Male	31	Spring
2019	Wednesday	Weekday	Serious	0	1	0	0	1	Failure_to_drive_safely	Clear	Single_Road	Car	Male	31	Spring
2019	Thursday	Weekday	Minor	0	0	1	0	1	Failure_to_drive_safely	Clear	Crossroads	Car	Female	21	Spring
2019	Thursday	Weekday	Minor	0	0	1	0	1	Failure_to_secure_safe_distance	Clear	Single_Road	Car	Male	65	Spring
2019	Thursday	Weekday	Serious	0	1	0	0	1	Failure_to_drive_safely	Clear	Crossroads	Cargo	Male	65	Spring
2019	Thursday	Weekday	Serious	0	1	1	0	2	Violation_of_traffic_signals	Clear	Crossroads	Cargo	Male	20	Spring
2019	Thursday	Weekday	Minor	0	0	1	0	1	Failure_to_drive_safely	Clear	Single_Road	Car	Male	51	Spring
2019	Thursday	Weekday	Minor	0	0	1	0	1	Violation_of_traffic_signals	Clear	Crossroads	Car	Female	41	Spring
2019	Thursday	Weekday	Minor	0	0	1	0	1	Failure_to_drive_safely	Clear	Crossroads	Car	Female	41	Spring
2019	Thursday	Weekday	Minor	0	0	1	0	1	Violation_of_pedestrian_protection_duty	Clear	Crossroads	Two-wheeled	Male	41	Spring
2019	Thursday	Weekday	Minor	0	0	1	0	1	Failure_to_drive_safely	Clear	Crossroads	Car	Male	41	Spring
2019	Thursday	Weekday	Serious	0	1	0	0	1	Failure_to_drive_safely	Clear	Single_Road	Cargo	Male	41	Spring
2019	Thursday	Weekday	Minor	0	0	2	0	2	Failure_to_drive_safely	Clear	Crossroads	Car	Male	41	Spring
2019	Friday	Weekday	Minor	0	0	1	0	1	Illegal_U-turn	Clear	Single_Road	Car	Male	21	Spring
2019	Friday	Weekday	Minor	0	0	1	0	1	Failure_to_drive_safely	Clear	Crossroads	Car	Male	31	Spring
2019	Friday	Weekday	Minor	0	0	1	0	1	Violation_of_traffic_signals	Clear	Crossroads	Cargo	Male	31	Spring
2019	Friday	Weekday	Minor	0	0	2	0	2	Violation_of_traffic_signals	Clear	Crossroads	Two-wheeled	Male	51	Spring
2019	Friday	Weekday	Minor	0	0	2	0	2	Violation_of_intersection_driving_method	Clear	Crossroads	Car	Female	41	Spring
2019	Friday	Weekday	Minor	0	0	2	0	2	Failure_to_secure_safe_distance	Clear	Single_Road	Car	Female	21	Spring
2019	Friday	Weekday	Minor	0	0	1	0	1	Failure_to_drive_safely	Clear	Crossroads	Car	Male	61	Spring
2019	Friday	Weekday	Minor	0	0	2	0	2	Failure_to_drive_safely	Clear	Single_Road	Car	Male	41	Spring
2019	Friday	Weekday	Minor	0	0	1	0	1	Violation_of_pedestrian_protection_duty	Clear	Single_Road	Car	Male	21	Spring
2019	Friday	Weekday	Minor	0	0	2	0	2	Obstruction_of_straight_right_turn	Clear	Crossroads	Car	Female	41	Spring
2019	Friday	Weekday	Serious	0	1	1	0	2	Failure_to_drive_safely	Clear	Single_Road	Two-wheeled	Male	41	Spring
2019	Friday	Weekday	Minor	0	0	1	0	1	Failure_to_drive_safely	Clear	Crossroads	Two-wheeled	Male	20	Spring
2019	Friday	Weekday	Injury	0	0	0	1	1	Violation_of_traffic_signals	Clear	Crossroads	Two-wheeled	Male	20	Spring
2019	Saturday	Weekend	Minor	0	0	2	0	2	Failure_to_drive_safely	Clear	Crossroads	Car	Male	21	Summer
2019	Saturday	Weekend	Minor	0	0	2	0	2	Obstruction_of_straight_right_turn	Clear	Crossroads	Car	Male	65	Summer
2019	Saturday	Weekend	Minor	0	0	1	0	1	Failure_to_drive_safely	Clear	Single_Road	Agricultural_Machinery	Male	65	Summer
2019	Saturday	Weekend	Minor	0	0	1	0	1	Failure_to_secure_safe_distance	Clear	Single_Road	Car	Male	20	Summer
2019	Saturday	Weekend	Minor	0	0	1	0	1	Violation_of_intersection_driving_method	Clear	Crossroads	Bicycle	Male	21	Summer
2019	Saturday	Weekend	Serious	0	2	3	0	5	Failure_to_drive_safely	Clear	Single_Road	Car	Male	31	Summer
2019	Saturday	Weekend	Minor	0	0	1	0	1	Failure_to_secure_safe_distance	Clear	Crossroads	Car	Female	41	Summer
2019	Saturday	Weekend	Minor	0	0	1	0	1	Failure_to_drive_safely	Clear	Single_Road	Cargo	Male	41	Summer
2019	Saturday	Weekend	Minor	0	0	1	0	1	Failure_to_drive_safely	Clear	Single_Road	Car	Male	21	Summer
2019	Sunday	Weekend	Serious	0	1	1	0	2	Failure_to_drive_safely	Clear	Single_Road	Car	Female	41	Summer
2019	Sunday	Weekend	Minor	0	0	1	0	1	Violation_of_traffic_signals	Clear	Crossroads	Car	Male	31	Summer
2019	Sunday	Weekend	Serious	0	2	0	0	2	Violation_of_intersection_driving_method	Clear	Crossroads	Car	Female	41	Summer
2019	Sunday	Weekend	Serious	0	1	0	0	1	Violation_of_traffic_signals	Clear	Crossroads	Car	Male	31	Summer
2019	Sunday	Weekend	Minor	0	0	3	0	3	Failure_to_drive_safely	Clear	Single_Road	Car	Male	65	Summer
2019	Sunday	Weekend	Minor	0	0	1	0	1	Failure_to_secure_safe_distance	Clear	Single_Road	Car	Male	21	Summer
2019	Sunday	Weekend	Minor	0	0	1	0	1	Failure_to_drive_safely	Clear	Single_Road	Car	Male	21	Summer
2019	Sunday	Weekend	Serious	0	1	0	0	1	Failure_to_drive_safely	Clear	Crossroads	Car	Male	51	Summer
2019	Sunday	Weekend	Injury	0	0	0	1	1	Failure_to_drive_safely	Clear	Single_Road	Bicycle	Female	65	Summer
2019	Sunday	Weekend	Minor	0	0	4	0	4	Failure_to_drive_safely	Clear	Crossroads	Car	Male	41	Summer
2019	Sunday	Weekend	Serious	0	2	0	0	2	Violation_of_intersection_driving_method	Clear	Crossroads	Car	Female	51	Summer
2019	Sunday	Weekend	Minor	0	0	3	0	3	Failure_to_drive_safely	Clear	Single_Road	Cargo	Male	41	Summer
2019	Sunday	Weekend	Minor	0	0	1	0	1	Failure_to_secure_safe_distance	Clear	Crossroads	Two-wheeled	Male	21	Summer
2019	Sunday	Weekend	Minor	0	0	2	0	2	Failure_to_drive_safely	Clear	Crossroads	Car	Female	21	Summer
2019	Monday	Weekday	Minor	0	0	2	0	2	Violation_of_intersection_driving_method	Clear	Crossroads	Car	Female	31	Summer
2019	Monday	Weekday	Minor	0	0	2	0	2	Failure_to_drive_safely	Clear	Single_Road	Car	Male	41	Summer
2019	Monday	Weekday	Injury	0	0	0	1	1	Crossing_center_line	Clear	Crossroads	Two-wheeled	Male	65	Summer
2019	Monday	Weekday	Serious	0	1	0	0	1	Failure_to_drive_safely	Clear	Single_Road	Car	Male	31	Summer
2019	Monday	Weekday	Minor	0	0	1	0	1	Failure_to_drive_safely	Clear	Crossroads	Car	Male	51	Summer
2019	Monday	Weekday	Minor	0	0	1	0	1	Lane_violation	Clear	Single_Road	Car	Female	51	Summer
2019	Monday	Weekday	Minor	0	0	1	1	2	Violation_of_intersection_driving_method	Clear	Crossroads	Car	Male	41	Summer
2019	Monday	Weekday	Serious	0	1	2	0	3	Violation_of_traffic_signals	Clear	Crossroads	Car	Male	65	Summer
2019	Monday	Weekday	Minor	0	0	1	0	1	Failure_to_drive_safely	Clear	Single_Road	Cargo	Male	65	Summer
2019	Monday	Weekday	Serious	0	1	0	0	1	Failure_to_drive_safely	Clear	Crossroads	Car	Male	51	Summer
2019	Monday	Weekday	Minor	0	0	1	0	1	Violation_of_intersection_driving_method	Clear	Crossroads	Cargo	Male	51	Summer
2019	Monday	Weekday	Minor	0	0	2	0	2	Failure_to_drive_safely	Clear	Single_Road	Car	Male	31	Summer
2019	Monday	Weekday	Serious	0	1	0	0	1	Failure_to_drive_safely	Clear	Crossroads	Construction_Machinery	Male	51	Summer
2019	Monday	Weekday	Minor	0	0	2	0	2	Failure_to_drive_safely	Clear	Single_Road	Cargo	Male	51	Summer
2019	Monday	Weekday	Minor	0	0	1	0	1	Failure_to_drive_safely	Clear	Crossroads	Car	Male	41	Summer
2019	Monday	Weekday	Minor	0	0	1	0	1	Failure_to_secure_safe_distance	Clear	Crossroads	Car	Male	31	Summer
2019	Tuesday	Weekday	Minor	0	0	1	0	1	Failure_to_drive_safely	Clear	Crossroads	Car	Male	31	Summer
2019	Tuesday	Weekday	Serious	0	1	0	0	1	Failure_to_drive_safely	Clear	Single_Road	Van	Male	51	Summer
2019	Tuesday	Weekday	Minor	0	0	2	0	2	Crossing_center_line	Clear	Single_Road	Two-wheeled	Female	20	Summer
2019	Tuesday	Weekday	Minor	0	0	2	0	2	Failure_to_drive_safely	Clear	Crossroads	Car	Male	61	Summer
2019	Tuesday	Weekday	Minor	0	0	1	0	1	Failure_to_drive_safely	Clear	Crossroads	Car	Male	65	Summer
2019	Tuesday	Weekday	Minor	0	0	1	0	1	Violation_of_traffic_signals	Clear	Crossroads	Van	Male	31	Summer
2019	Tuesday	Weekday	Injury	0	0	0	1	1	Failure_to_drive_safely	Clear	Crossroads	Car	Male	41	Summer
2019	Tuesday	Weekday	Minor	0	0	2	0	2	Failure_to_drive_safely	Clear	Single_Road	Van	Male	61	Summer
2019	Tuesday	Weekday	Minor	0	0	1	0	1	Failure_to_drive_safely	Clear	Single_Road	Car	Male	31	Summer
2019	Tuesday	Weekday	Injury	0	0	0	1	1	Failure_to_drive_safely	Clear	Crossroads	Two-wheeled	Female	61	Summer
2019	Tuesday	Weekday	Serious	0	1	1	0	2	Violation_of_intersection_driving_method	Clear	Crossroads	Two-wheeled	Male	31	Summer
2019	Wednesday	Weekday	Minor	0	0	1	0	1	Failure_to_secure_safe_distance	Clear	Crossroads	Car	Female	65	Summer
2019	Wednesday	Weekday	Serious	0	1	0	0	1	Violation_of_traffic_signals	Clear	Crossroads	Car	Male	65	Summer
2019	Wednesday	Weekday	Minor	0	0	1	0	1	Failure_to_secure_safe_distance	Clear	Single_Road	Car	Male	31	Summer
2019	Wednesday	Weekday	Serious	0	3	4	0	7	Violation_of_intersection_driving_method	Clear	Crossroads	Car	Male	61	Summer
2019	Wednesday	Weekday	Serious	0	1	0	0	1	Violation_of_traffic_signals	Clear	Crossroads	Car	Male	21	Summer
2019	Wednesday	Weekday	Minor	0	0	1	0	1	Failure_to_secure_safe_distance	Clear	Crossroads	Car	Male	65	Summer
2019	Wednesday	Weekday	Minor	0	0	1	0	1	Violation_of_intersection_driving_method	Clear	Crossroads	Car	Male	51	Summer
2019	Wednesday	Weekday	Serious	0	1	2	0	3	Failure_to_secure_safe_distance	Clear	Crossroads	Car	Male	20	Summer
2019	Wednesday	Weekday	Minor	0	0	2	0	2	Violation_of_traffic_signals	Clear	Crossroads	Car	Female	51	Summer
2019	Wednesday	Weekday	Serious	0	1	6	0	7	Failure_to_drive_safely	Clear	Single_Road	Car	Male	51	Summer
2019	Wednesday	Weekday	Serious	0	1	2	0	3	Failure_to_drive_safely	Clear	Crossroads	Cargo	Male	31	Summer
2019	Wednesday	Weekday	Minor	0	0	1	0	1	Violation_of_traffic_signals	Clear	Crossroads	Two-wheeled	Male	21	Summer
2019	Wednesday	Weekday	Minor	0	0	3	0	3	Failure_to_drive_safely	Clear	Crossroads	Car	Male	31	Summer
2019	Wednesday	Weekday	Serious	0	3	0	0	3	Violation_of_traffic_signals	Clear	Crossroads	Car	Male	21	Summer
2019	Thursday	Weekday	Minor	0	0	1	0	1	Failure_to_drive_safely	Clear	Single_Road	Car	Male	61	Summer
2019	Thursday	Weekday	Minor	0	0	3	0	3	Obstruction_of_straight_right_turn	Clear	Crossroads	Car	Male	31	Summer
2019	Thursday	Weekday	Serious	0	1	0	0	1	Failure_to_drive_safely	Clear	Single_Road	Car	Male	65	Summer
2019	Thursday	Weekday	Minor	0	0	1	0	1	Failure_to_drive_safely	Clear	Crossroads	Cargo	Male	65	Summer
2019	Thursday	Weekday	Minor	0	0	1	0	1	Failure_to_drive_safely	Clear	Single_Road	Car	Female	51	Summer
2019	Thursday	Weekday	Injury	0	0	0	1	1	Failure_to_drive_safely	Cloudy	Single_Road	Two-wheeled	Male	31	Summer
2019	Thursday	Weekday	Minor	0	0	3	0	3	Failure_to_drive_safely	Rain	Crossroads	Bicycle	Male	21	Summer
2019	Thursday	Weekday	Serious	0	1	0	0	1	Obstruction_of_straight_right_turn	Rain	Crossroads	Car	Male	65	Summer
2019	Thursday	Weekday	Minor	0	0	2	0	2	Lane_violation	Rain	Crossroads	Car	Male	20	Summer
2019	Thursday	Weekday	Serious	0	1	0	0	1	Failure_to_drive_safely	Rain	Single_Road	Car	Female	51	Summer
2019	Friday	Weekday	Minor	0	0	1	0	1	Violation_of_traffic_signals	Rain	Crossroads	Car	Male	21	Summer
2019	Friday	Weekday	Minor	0	0	1	0	1	Violation_of_intersection_driving_method	Clear	Crossroads	Cargo	Male	51	Summer
2019	Friday	Weekday	Minor	0	0	1	0	1	Violation_of_traffic_signals	Rain	Crossroads	Car	Male	41	Summer
2019	Friday	Weekday	Minor	0	0	4	0	4	Failure_to_secure_safe_distance	Rain	Crossroads	Cargo	Male	51	Summer
2019	Friday	Weekday	Minor	0	0	2	0	2	Violation_of_intersection_driving_method	Rain	Crossroads	Cargo	Male	21	Summer
2019	Friday	Weekday	Serious	0	1	1	0	2	Failure_to_drive_safely	Rain	Single_Road	Car	Male	61	Summer
2019	Friday	Weekday	Serious	0	1	1	0	2	Failure_to_drive_safely	Clear	Single_Road	Two-wheeled	Male	21	Summer
2019	Friday	Weekday	Minor	0	0	1	0	1	Lane_violation	Clear	Single_Road	Cargo	Male	65	Summer
2019	Friday	Weekday	Minor	0	0	1	0	1	Failure_to_drive_safely	Clear	Crossroads	Car	Male	31	Summer
2019	Friday	Weekday	Minor	0	0	1	0	1	Violation_of_pedestrian_protection_duty	Clear	Crossroads	Car	Male	51	Summer
2019	Friday	Weekday	Minor	0	0	1	0	1	Failure_to_drive_safely	Clear	Crossroads	Car	Male	41	Summer
2019	Saturday	Weekend	Minor	0	0	1	0	1	Violation_of_intersection_driving_method	Clear	Crossroads	Car	Male	20	Summer
2019	Saturday	Weekend	Minor	0	0	2	0	2	Failure_to_secure_safe_distance	Clear	Single_Road	Cargo	Male	31	Summer
2019	Saturday	Weekend	Minor	0	0	1	0	1	Violation_of_intersection_driving_method	Clear	Crossroads	Cargo	Male	61	Summer
2019	Saturday	Weekend	Minor	0	0	1	0	1	Violation_of_intersection_driving_method	Clear	Crossroads	Car	Male	65	Summer
2019	Saturday	Weekend	Serious	0	1	0	0	1	Failure_to_drive_safely	Clear	Single_Road	Car	Female	65	Summer
2019	Saturday	Weekend	Minor	0	0	1	0	1	Failure_to_drive_safely	Clear	Single_Road	Car	Male	51	Summer
2019	Saturday	Weekend	Minor	0	0	1	0	1	Failure_to_secure_safe_distance	Clear	Single_Road	Van	Male	41	Summer
2019	Saturday	Weekend	Minor	0	0	2	0	2	Failure_to_drive_safely	Clear	Crossroads	Car	Male	31	Summer
2019	Saturday	Weekend	Minor	0	0	1	0	1	Failure_to_drive_safely	Clear	Crossroads	Cargo	Female	41	Summer
2019	Saturday	Weekend	Injury	0	0	0	1	1	Failure_to_drive_safely	Clear	Single_Road	Car	Male	61	Summer
2019	Saturday	Weekend	Serious	0	1	3	0	4	Failure_to_drive_safely	Clear	Single_Road	Two-wheeled	Male	21	Summer
2019	Saturday	Weekend	Minor	0	0	1	0	1	Failure_to_drive_safely	Clear	Single_Road	Car	Female	41	Summer
2019	Sunday	Weekend	Death	1	2	0	0	3	Crossing_center_line	Clear	Crossroads	Car	Male	21	Summer
2019	Sunday	Weekend	Serious	0	2	0	0	2	Failure_to_drive_safely	Clear	Crossroads	Car	Male	65	Summer
2019	Sunday	Weekend	Minor	0	0	1	0	1	Violation_of_traffic_signals	Clear	Crossroads	Van	Male	51	Summer
2019	Sunday	Weekend	Minor	0	0	5	0	5	Failure_to_secure_safe_distance	Clear	Crossroads	Car	Male	61	Summer
2019	Sunday	Weekend	Serious	0	1	1	0	2	Violation_of_traffic_signals	Clear	Crossroads	Cargo	Female	41	Summer
2019	Sunday	Weekend	Serious	0	2	2	0	4	Crossing_center_line	Clear	Single_Road	Car	Female	61	Summer
2019	Sunday	Weekend	Minor	0	0	1	0	1	Violation_of_intersection_driving_method	Clear	Crossroads	Car	Female	41	Summer
2019	Monday	Weekday	Minor	0	0	2	0	2	Failure_to_drive_safely	Clear	Crossroads	Car	Female	51	Summer
2019	Monday	Weekday	Minor	0	0	1	0	1	Violation_of_traffic_signals	Rain	Crossroads	Cargo	Male	51	Summer
2019	Monday	Weekday	Minor	0	0	1	0	1	Violation_of_traffic_signals	Clear	Crossroads	Car	Female	21	Summer
2019	Monday	Weekday	Minor	0	0	3	0	3	Lane_violation	Clear	Crossroads	Cargo	Male	65	Summer
2019	Monday	Weekday	Serious	0	1	0	0	1	Failure_to_drive_safely	Clear	Crossroads	Car	Female	21	Summer
2019	Monday	Weekday	Serious	0	1	0	0	1	Failure_to_secure_safe_distance	Clear	Crossroads	Car	Female	51	Summer
2019	Monday	Weekday	Minor	0	0	2	0	2	Violation_of_traffic_signals	Clear	Crossroads	Cargo	Male	61	Summer
2019	Monday	Weekday	Minor	0	0	1	0	1	Failure_to_drive_safely	Clear	Single_Road	Car	Male	31	Summer
2019	Monday	Weekday	Minor	0	0	4	0	4	Crossing_center_line	Clear	Single_Road	Car	Female	41	Summer
2019	Monday	Weekday	Minor	0	0	1	0	1	Obstruction_of_straight_right_turn	Clear	Crossroads	Car	Male	21	Summer
2019	Monday	Weekday	Minor	0	0	3	1	4	Violation_of_traffic_signals	Clear	Crossroads	Two-wheeled	Male	21	Summer
2019	Monday	Weekday	Serious	0	1	0	0	1	Failure_to_drive_safely	Clear	Single_Road	Two-wheeled	Male	31	Summer
2019	Monday	Weekday	Minor	0	0	1	0	1	Violation_of_intersection_driving_method	Clear	Crossroads	Van	Male	41	Summer
2019	Monday	Weekday	Minor	0	0	2	0	2	Obstruction_of_straight_right_turn	Clear	Crossroads	Car	Male	21	Summer
2019	Monday	Weekday	Serious	0	2	1	0	3	Violation_of_traffic_signals	Clear	Crossroads	Car	Male	51	Summer
2019	Tuesday	Weekday	Minor	0	0	1	0	1	Failure_to_drive_safely	Clear	Crossroads	Car	Male	21	Summer
2019	Tuesday	Weekday	Minor	0	0	1	0	1	Failure_to_secure_safe_distance	Clear	Single_Road	Car	Male	31	Summer
2019	Tuesday	Weekday	Minor	0	0	1	0	1	Violation_of_intersection_driving_method	Clear	Single_Road	Car	Female	21	Summer
2019	Tuesday	Weekday	Minor	0	0	2	0	2	Failure_to_drive_safely	Clear	Crossroads	Two-wheeled	Male	65	Summer
2019	Tuesday	Weekday	Minor	0	0	1	0	1	Failure_to_drive_safely	Clear	Crossroads	Car	Male	65	Summer
2019	Tuesday	Weekday	Serious	0	1	0	0	1	Failure_to_drive_safely	Clear	Single_Road	Car	Male	65	Summer
2019	Tuesday	Weekday	Minor	0	0	2	0	2	Failure_to_drive_safely	Clear	Single_Road	Car	Male	41	Summer
2019	Tuesday	Weekday	Minor	0	0	1	0	1	Failure_to_drive_safely	Clear	Single_Road	Car	Male	61	Summer
2019	Tuesday	Weekday	Minor	0	0	1	0	1	Crossing_center_line	Clear	Crossroads	Car	Female	41	Summer
2019	Tuesday	Weekday	Minor	0	0	1	0	1	Failure_to_drive_safely	Clear	Crossroads	Car	Female	51	Summer
2019	Tuesday	Weekday	Minor	0	0	1	0	1	Failure_to_drive_safely	Clear	Single_Road	Car	Male	41	Summer
2019	Tuesday	Weekday	Minor	0	0	1	0	1	Failure_to_drive_safely	Clear	Crossroads	Car	Male	31	Summer
2019	Wednesday	Weekday	Serious	0	1	0	0	1	Violation_of_intersection_driving_method	Clear	Crossroads	Car	Male	51	Summer
2019	Wednesday	Weekday	Minor	0	0	2	0	2	Failure_to_drive_safely	Clear	Crossroads	Car	Male	21	Summer
2019	Wednesday	Weekday	Serious	0	1	0	0	1	Failure_to_drive_safely	Clear	Crossroads	Car	Female	61	Summer
2019	Wednesday	Weekday	Minor	0	0	1	0	1	Failure_to_drive_safely	Clear	Crossroads	Car	Female	41	Summer
2019	Wednesday	Weekday	Minor	0	0	1	0	1	Failure_to_drive_safely	Clear	Crossroads	Car	Male	65	Summer
2019	Wednesday	Weekday	Minor	0	0	1	0	1	Failure_to_drive_safely	Clear	Single_Road	Car	Male	51	Summer
2019	Wednesday	Weekday	Minor	0	0	1	0	1	Crossing_center_line	Clear	Single_Road	Car	Male	41	Summer
2019	Wednesday	Weekday	Minor	0	0	3	0	3	Failure_to_drive_safely	Clear	Single_Road	Car	Male	41	Summer
2019	Wednesday	Weekday	Minor	0	0	1	0	1	Violation_of_pedestrian_protection_duty	Clear	Crossroads	Cargo	Male	65	Summer
2019	Wednesday	Weekday	Serious	0	1	0	0	1	Lane_violation	Clear	Single_Road	Cargo	Male	51	Summer
2019	Wednesday	Weekday	Injury	0	0	0	1	1	Failure_to_drive_safely	Clear	Crossroads	Car	Male	41	Summer
2019	Thursday	Weekday	Minor	0	0	2	0	2	Failure_to_drive_safely	Clear	Crossroads	ATV	Male	31	Summer
2019	Thursday	Weekday	Serious	0	2	7	0	9	Failure_to_drive_safely	Clear	Crossroads	Car	Male	51	Summer
2019	Thursday	Weekday	Serious	0	1	0	0	1	Violation_of_traffic_signals	Clear	Crossroads	Car	Male	20	Summer
2019	Thursday	Weekday	Serious	0	1	0	1	2	Failure_to_drive_safely	Clear	Single_Road	Bicycle	Male	20	Summer
2019	Thursday	Weekday	Serious	0	1	0	0	1	Violation_of_traffic_signals	Clear	Crossroads	Car	Female	41	Summer
2019	Thursday	Weekday	Serious	0	1	0	0	1	Failure_to_drive_safely	Clear	Single_Road	Cargo	Male	51	Summer
2019	Thursday	Weekday	Minor	0	0	1	0	1	Failure_to_secure_safe_distance	Clear	Crossroads	Cargo	Male	61	Summer
2019	Thursday	Weekday	Serious	0	1	0	0	1	Violation_of_pedestrian_protection_duty	Clear	Single_Road	Car	Male	31	Summer
2019	Friday	Weekday	Minor	0	0	2	0	2	Failure_to_drive_safely	Clear	Crossroads	Two-wheeled	Male	31	Summer
2019	Friday	Weekday	Minor	0	0	1	0	1	Violation_of_traffic_signals	Clear	Crossroads	Car	Male	65	Summer
2019	Friday	Weekday	Minor	0	0	3	0	3	Failure_to_secure_safe_distance	Clear	Single_Road	Car	Female	41	Summer
2019	Friday	Weekday	Serious	0	1	0	0	1	Failure_to_drive_safely	Clear	Single_Road	Cargo	Male	21	Summer
2019	Friday	Weekday	Minor	0	0	5	0	5	Failure_to_secure_safe_distance	Clear	Crossroads	Car	Male	61	Summer
2019	Friday	Weekday	Death	1	0	0	0	1	Failure_to_secure_safe_distance	Clear	Crossroads	Cargo	Male	61	Summer
2019	Friday	Weekday	Minor	0	0	2	0	2	Violation_of_traffic_signals	Clear	Crossroads	Two-wheeled	Male	41	Summer
2019	Friday	Weekday	Minor	0	0	5	0	5	Failure_to_drive_safely	Clear	Crossroads	Car	Female	51	Summer
2019	Friday	Weekday	Serious	0	1	0	0	1	Failure_to_drive_safely	Clear	Crossroads	Car	Female	21	Summer
2019	Friday	Weekday	Minor	0	0	1	0	1	Failure_to_drive_safely	Clear	Crossroads	Car	Male	65	Summer
2019	Saturday	Weekend	Minor	0	0	3	0	3	Failure_to_drive_safely	Clear	Crossroads	Car	Male	31	Summer
2019	Saturday	Weekend	Minor	0	0	1	0	1	Failure_to_drive_safely	Clear	Single_Road	Car	Male	51	Summer
2019	Saturday	Weekend	Minor	0	0	1	0	1	Failure_to_drive_safely	Clear	Crossroads	Car	Male	21	Summer
2019	Saturday	Weekend	Minor	0	0	1	0	1	Violation_of_traffic_signals	Clear	Single_Road	Cargo	Male	51	Summer
2019	Saturday	Weekend	Minor	0	0	1	0	1	Failure_to_drive_safely	Clear	Single_Road	Car	Male	21	Summer
2019	Saturday	Weekend	Minor	0	0	4	0	4	Failure_to_drive_safely	Clear	Crossroads	Car	Male	31	Summer
2019	Saturday	Weekend	Serious	0	1	0	0	1	Violation_of_intersection_driving_method	Clear	Crossroads	Cargo	Female	41	Summer
2019	Saturday	Weekend	Minor	0	0	1	0	1	Violation_of_intersection_driving_method	Clear	Crossroads	Cargo	Male	41	Summer
2019	Saturday	Weekend	Minor	0	0	2	0	2	Failure_to_drive_safely	Clear	Single_Road	Car	Male	51	Summer
2019	Saturday	Weekend	Minor	0	0	2	0	2	Failure_to_drive_safely	Clear	Crossroads	Car	Male	41	Summer
2019	Saturday	Weekend	Minor	0	0	2	0	2	Failure_to_drive_safely	Clear	Crossroads	Two-wheeled	Male	41	Summer
2019	Saturday	Weekend	Minor	0	0	1	0	1	Failure_to_drive_safely	Clear	Crossroads	Car	Male	51	Summer
2019	Saturday	Weekend	Minor	0	0	2	0	2	Crossing_center_line	Clear	Single_Road	Car	Female	41	Summer
2019	Saturday	Weekend	Minor	0	0	1	0	1	Failure_to_drive_safely	Clear	Single_Road	Car	Male	21	Summer
2019	Saturday	Weekend	Minor	0	0	1	0	1	Failure_to_drive_safely	Clear	Single_Road	Car	Female	51	Summer
2019	Saturday	Weekend	Minor	0	0	1	0	1	Failure_to_drive_safely	Clear	Crossroads	Car	Male	41	Summer
2019	Saturday	Weekend	Minor	0	0	1	0	1	Failure_to_drive_safely	Clear	Single_Road	Car	Female	31	Summer
2019	Sunday	Weekend	Minor	0	0	1	0	1	Failure_to_drive_safely	Clear	Crossroads	Car	Male	20	Summer
2019	Sunday	Weekend	Minor	0	0	1	0	1	Failure_to_drive_safely	Clear	Crossroads	Bicycle	Male	51	Summer
2019	Sunday	Weekend	Minor	0	0	1	0	1	Failure_to_drive_safely	Clear	Crossroads	Cargo	Male	65	Summer
2019	Sunday	Weekend	Minor	0	0	3	0	3	Failure_to_drive_safely	Clear	Crossroads	Car	Female	31	Summer
2019	Sunday	Weekend	Minor	0	0	3	0	3	Violation_of_intersection_driving_method	Clear	Crossroads	Car	Male	21	Summer
2019	Sunday	Weekend	Minor	0	0	2	0	2	Failure_to_drive_safely	Clear	Single_Road	Car	Female	61	Summer
2019	Sunday	Weekend	Serious	0	1	0	0	1	Failure_to_drive_safely	Clear	Crossroads	Van	Male	31	Summer
2019	Sunday	Weekend	Minor	0	0	1	0	1	Failure_to_drive_safely	Clear	Single_Road	Car	Male	51	Summer
2019	Sunday	Weekend	Minor	0	0	3	1	4	Violation_of_traffic_signals	Clear	Crossroads	Car	Male	31	Summer
2019	Monday	Weekday	Minor	0	0	1	1	2	Failure_to_drive_safely	Clear	Single_Road	Car	Female	41	Summer
2019	Monday	Weekday	Injury	0	0	0	1	1	Failure_to_drive_safely	Clear	Single_Road	Car	Male	21	Summer
2019	Monday	Weekday	Minor	0	0	2	0	2	Failure_to_drive_safely	Clear	Single_Road	Cargo	Male	51	Summer
2019	Monday	Weekday	Serious	0	1	0	0	1	Violation_of_traffic_signals	Clear	Crossroads	Car	Male	65	Summer
2019	Monday	Weekday	Minor	0	0	2	0	2	Failure_to_secure_safe_distance	Clear	Single_Road	Car	Male	51	Summer
2019	Monday	Weekday	Minor	0	0	3	0	3	Violation_of_intersection_driving_method	Clear	Crossroads	Car	Female	41	Summer
2019	Monday	Weekday	Serious	0	3	1	0	4	Failure_to_drive_safely	Clear	Crossroads	Cargo	Male	65	Summer
2019	Monday	Weekday	Minor	0	0	1	1	2	Failure_to_secure_safe_distance	Clear	Single_Road	Two-wheeled	Male	41	Summer
2019	Monday	Weekday	Serious	0	1	1	0	2	Failure_to_drive_safely	Clear	Single_Road	Cargo	Male	51	Summer
2019	Monday	Weekday	Serious	0	1	1	0	2	Crossing_center_line	Clear	Single_Road	Car	Female	61	Summer
2019	Monday	Weekday	Serious	0	3	0	0	3	Failure_to_drive_safely	Clear	Single_Road	Car	Male	65	Summer
2019	Monday	Weekday	Minor	0	0	1	0	1	Failure_to_drive_safely	Clear	Crossroads	Bicycle	Male	20	Summer
2019	Monday	Weekday	Minor	0	0	3	0	3	Failure_to_secure_safe_distance	Clear	Single_Road	Car	Male	41	Summer
2019	Monday	Weekday	Minor	0	0	1	0	1	Failure_to_drive_safely	Clear	Single_Road	Car	Female	51	Summer
2019	Monday	Weekday	Minor	0	0	1	0	1	Failure_to_drive_safely	Clear	Single_Road	Car	Male	41	Summer
2019	Monday	Weekday	Minor	0	0	1	0	1	Violation_of_intersection_driving_method	Clear	Crossroads	Car	Male	51	Summer
2019	Tuesday	Weekday	Serious	0	2	1	0	3	Violation_of_traffic_signals	Clear	Crossroads	Car	Female	41	Summer
2019	Tuesday	Weekday	Serious	0	1	0	0	1	Violation_of_intersection_driving_method	Clear	Crossroads	Car	Female	41	Summer
2019	Tuesday	Weekday	Serious	0	1	0	0	1	Illegal_U-turn	Clear	Single_Road	Cargo	Male	61	Summer
2019	Tuesday	Weekday	Minor	0	0	1	0	1	Failure_to_drive_safely	Clear	Crossroads	Car	Male	21	Summer
2019	Tuesday	Weekday	Serious	0	1	0	0	1	Failure_to_drive_safely	Clear	Crossroads	Two-wheeled	Male	65	Summer
2019	Tuesday	Weekday	Minor	0	0	2	0	2	Failure_to_secure_safe_distance	Clear	Crossroads	Car	Female	51	Summer
2019	Tuesday	Weekday	Minor	0	0	1	0	1	Failure_to_drive_safely	Clear	Single_Road	Bicycle	Female	20	Summer
2019	Tuesday	Weekday	Minor	0	0	1	0	1	Failure_to_drive_safely	Clear	Single_Road	Car	Female	41	Summer
2019	Tuesday	Weekday	Minor	0	0	2	0	2	Failure_to_drive_safely	Clear	Crossroads	Car	Male	51	Summer
2019	Tuesday	Weekday	Injury	0	0	0	1	1	Violation_of_traffic_signals	Rain	Crossroads	Motorcycle	Male	21	Summer
2019	Tuesday	Weekday	Injury	0	0	0	1	1	Violation_of_traffic_signals	Clear	Crossroads	Two-wheeled	Male	20	Summer
2019	Tuesday	Weekday	Minor	0	0	2	0	2	Failure_to_secure_safe_distance	Clear	Crossroads	Car	Male	31	Summer
2019	Tuesday	Weekday	Serious	0	1	1	0	2	Failure_to_secure_safe_distance	Clear	Crossroads	Car	Male	31	Summer
2019	Wednesday	Weekday	Serious	0	1	0	0	1	Failure_to_drive_safely	Clear	Crossroads	Car	Male	65	Summer
2019	Wednesday	Weekday	Minor	0	0	1	0	1	Failure_to_drive_safely	Clear	Single_Road	Cargo	Male	51	Summer
2019	Wednesday	Weekday	Minor	0	0	2	0	2	Violation_of_traffic_signals	Clear	Crossroads	Car	Female	41	Summer
2019	Wednesday	Weekday	Injury	0	0	0	1	1	Failure_to_drive_safely	Clear	Crossroads	Two-wheeled	Male	31	Summer
2019	Wednesday	Weekday	Minor	0	0	2	0	2	Failure_to_drive_safely	Clear	Single_Road	Car	Male	31	Summer
[truncated: 17,072 more rows]
